# Supplementary material for: Circadian Rhythms of Fetal Liver Transcription Persist in the Absence of Canonical Circadian Clock Gene Expression Rhythms In Vivo
Source: PLoS One. 2012 Feb 23;7(2):e30781. doi: 10.1371/journal.pone.0030781 (PMC3285613; doi:10.1371/journal.pone.0030781)
Supplement: Table S1 — Results of GC-RMA and JTK_CYCLE analyses of clock genes and known rhythmic genes. (XLS) [file pone.0030781.s008.xls]

## Sheet: S1-Clock-related
Probe.Set.ID	Representative.Public.ID	Gene.Symbol	BH.Q	ADJ.P	PER	LAG	E18CT2	E18CT6	E18CT10	E18CT14	E18CT18	E18CT22	E19CT2	E19CT6	E19CT10	E19CT14	E19CT18	E19CT22
1421037_at	BG070037	Npas2	0.839782	0.0448643	28	22	41.1	40.3	37.2	41.1	43.2	46.5	42.6	43.1	40.6	39.6	40.8	40.4
1415825_s_at	NM_024249	Csnk1d	1	0.558904	28	22	1163	1112.8	1118.8	1269.7	1249.3	1271	1277.9	1152.8	1240.4	1231.9	1147.2	1234
1425792_a_at	AJ132394	Rorc	1	0.968454	28	22	15.4	15.6	15.5	16	15.9	18.6	16.1	15.6	15.7	15.4	17.2	15.7
1425793_a_at	AJ132394	Rorc	1	0.805264	28	21	76.5	73.5	59.9	83	101.3	80.7	83.9	79	79.8	57.4	79.6	82.8
1425099_a_at	BC011080	Arntl	1	0.127242	28	20	423.7	350.7	421.8	449.7	533.4	514.9	466	502.2	457.1	457.1	471.7	504.1
1449067_at	NM_031197	Slc2a2	1	0.377646	28	20	7291.1	5590.6	8265.6	8405.1	7153.5	9636.1	8424	8708	8182.2	6098.9	8860.3	9142.6
1435370_a_at	AI315015	Ces3	0.729311	0.032459	28	18	3211.7	3142	6096.2	8967.7	9198.3	12095	7519.3	6057.1	6960	4149.8	11230.4	10920
1433733_a_at	BG069864	Cry1	0.729311	0.032459	28	18	231.8	247.1	333.5	423.1	614.1	557.1	434.6	331.9	383.1	304.7	478.4	491.8
1418659_at	BB203106	Clock	1	0.247874	28	18	173.6	180.8	234.9	199.3	330.6	300.3	138.8	215.4	178.2	316.9	279.1	341.2
1435371_x_at	AI315015	Ces3	1	0.247874	24	18	83.5	77.8	145.7	160	160.3	161	160.2	134.9	152.7	109.1	172.4	150.7
1423439_at	AW106963	Pck1	1	0.377646	26	18	44	25.9	102.7	62.9	1245.9	822	253.3	72.8	132.4	32.6	1274.7	838.2
1418660_at	BB203106	Clock	1	0.377646	28	18	20	17.3	21.2	19.3	23.5	21.5	16.9	19	20.2	20	20.2	27.6
1417175_at	BE952001	Csnk1e	1	0.558904	28	18	124.6	127	155.5	145.7	166.9	206.9	117.5	154.9	141.4	138.9	171.3	178.2
1424815_at	BC021322	Gys2	1	0.558904	28	18	2487	1944.9	2558.6	2493.6	2487.2	2879.2	2321.5	2564	2485.4	1946.4	2635.2	2975.1
1438743_at	BB667338	Cyp7a1	1	0.805264	28	18	519	176.1	2315.1	1110.9	2500.3	2804.7	1111.3	1981.4	1681.1	721.4	2944.3	2350.4
1455209_at	BB225177	Pck1	1	1	24.4444	17.3333	27.9	28.8	27.7	31	31.5	29.9	32	29.5	29.6	27.9	29.3	28.8
1421086_at	NM_011067	Per3	1	1	24.4444	17.3333	25.3	26.1	25.3	26.8	28.1	26.6	30.3	26.5	26.6	25.5	26.4	26
1424035_at	BI660199	Rora	1	1	24.4444	17.3333	25.2	25.5	25.3	26.6	26.6	26	27.8	25.6	25.7	25.1	25.7	25.5
1416959_at	NM_011584	Nr1d2	1	1	24.4444	17.3333	16.7	16.9	16.7	17.5	17.5	17.3	17.7	16.9	17.1	16.7	17	16.9
1418174_at	BC018323	Dbp	1	1	24.4444	17.3333	19.6	19.7	19.6	20.1	20.1	19.9	20.3	19.7	19.9	19.6	19.8	19.7
1425931_a_at	AY014836	Arntl2	1	1	24.4444	17.3333	13	13.2	13.1	13.5	13.5	13.4	13.5	13.2	13.3	13.1	13.2	13.2
1460662_at	NM_011067	Per3	1	1	24.4444	16.6667	14.1	14.3	14.2	14.6	14.6	14.5	14.7	14.3	14.4	14.1	14.3	14.3
1425162_at	BC024842	Rorb	1	1	24.4444	16.5556	17.4	17.7	17.5	18.3	18.4	18.1	18.4	17.7	17.8	17.5	17.8	17.7
1450184_s_at	NM_017376	Tef	1	1	24.4444	16.5556	16.3	16.6	16.4	17.1	17.3	16.9	17.3	16.6	16.8	16.4	16.7	16.6
1448607_at	AW989410	Nampt	1	1	24.4444	16.5556	16.2	16.4	16.4	16.9	17.2	16.7	17	16.5	16.6	16.3	16.6	16.6
1421036_at	BG070037	Npas2	1	1	24.4444	16.5556	15.3	15.6	15.5	16	16	15.8	16.1	15.6	15.7	15.4	15.7	15.6
1417603_at	AF035830	Per2	1	1	24.4444	16.5556	15.1	15.3	15.2	15.6	15.6	15.5	15.8	15.3	15.4	15.2	15.4	15.3
1418932_at	AY061760	LOC100046232 /// Nfil3	1	1	24.4444	16.1111	175.4	132.3	182.3	243.4	223.9	276.9	287.6	208.7	221.3	112.7	206.1	201.2
1451766_at	BC019782	Hmgcr	1	1	24.4444	16.1111	18.4	18.5	18.4	19	18.8	18.7	19.2	18.4	18.6	18.2	18.5	18.5
1427229_at	BB123978	Hmgcr	0.982613	0.0968455	28	16	2093.6	2164	2890	2716.5	3038.7	3115	2565.9	1827.4	3147.8	2685.6	3543.8	3260.9
1424034_at	BI660199	Rora	1	0.558904	24	16	417.8	182.6	576.1	275.3	811.3	645.9	305.7	443.3	438.3	359.4	653.1	615.5
1451787_at	AF128849	Cyp2b10	1	0.558904	28	16	26	26.4	38	33.9	57.2	27.1	27.2	26.1	26.7	25.1	52.6	26.2
1456727_a_at	AW413676	Csnk1d	1	1	24.4444	15.8889	2234.7	1452.7	1919	2218.9	2394.9	1700.6	1850.8	2177	2222.6	1523.6	1942.6	2446
1420583_a_at	NM_013646	Rora	1	1	24.4444	15.5556	106.6	58.6	126.7	84.2	131.4	149.2	112.8	108.7	110	105.1	183	100.3
1416933_at	NM_008898	Por	1	1	24.4444	15.4444	1290.2	517.6	2776.5	2209.9	2959.9	2414.1	2722.7	2291.6	2564.2	867.9	2341.8	2071.9
1416774_at	NM_009516	Wee1	1	1	24.4444	15.3333	37.5	37.8	36.3	40.6	38.3	38	38.7	39	37.2	39.6	37.9	36.5
1426464_at	W13191	Nr1d1	1	1	24.4444	15.3333	11.8	11.9	11.9	12.1	12.2	12.1	12.2	11.9	12	11.8	12	12
1417602_at	AF035830	Per2	1	0.157639	26	15	98.9	75.9	105.3	134.9	112	128	83.2	100.4	109.7	106.6	113.3	131
1423086_at	BB769209	Npc1	1	1	24.4444	15	567.5	438.3	628.1	667.1	594.6	870.1	739.7	585.8	736.5	462	758	691.3
1448842_at	NM_033037	Cdo1	1	1	24.4444	14.8889	3912.9	2642.8	5692.4	5289.5	6650.3	7804.9	5100.5	8955.9	7298.5	3495.7	7720.9	7680.5
1455282_x_at	AI255644	Alas1	1	1	24.4444	14.8889	105.4	104.1	106.2	112.9	111.8	108.6	124.8	102.9	107.8	95.4	102.5	107
1438211_s_at	BB550183	Dbp	1	1	24.4444	14.8889	27.5	31.6	31.4	36.2	32.9	31.6	36.5	31.7	32.1	30.9	31.9	33.1
1417190_at	AW989410	Nampt	1	1	24.4444	14.5556	466.3	423.1	575.5	756.5	675.3	682.5	521.6	802.2	744.3	565.2	767.1	578.2
1426516_a_at	AK014526	Lpin1	1	1	24.4444	14.1111	3283.9	1506.6	6587.1	4756.1	5083.1	6196.9	3633.6	4063.6	5075.3	2879.2	6320.7	5183.1
1418288_at	NM_015763	Lpin1	1	1	24.4444	14	3516.8	1586.1	7542.5	5355.7	6548.8	7380.2	3562.5	5315.4	6839.2	3489.2	8529.8	6795.3
1422257_s_at	NM_009998	Cyp2b10	1	1	24.4444	14	20.2	20	27.8	21.6	100.8	20.8	21	20.2	20.5	19.4	118.1	20.2
1425645_s_at	AF128849	Cyp2b10	1	1	24.4444	14	21.4	21.8	69.2	25.4	92.8	23.8	22.6	22	22.4	21	146.7	21.3
1422100_at	NM_007824	Cyp7a1	1	1	24.4444	13.8889	62.8	13.4	151.3	101.2	131.3	163.3	147.6	205.4	209.6	34.2	159.7	120.2
1451020_at	BB831420	Gsk3b	1	1	24.4444	13.7778	531.8	315.9	543.3	427.1	439.7	494.8	443.5	374.1	417.3	426.6	466.5	478.6
1449081_at	NM_053200	Ces3	1	1	24.4444	13.6667	1937.5	1381.4	3254.5	3793.6	3220.2	5102.9	4002.7	3465.2	4063.1	2399.9	5271.2	4230.7
1434735_at	BB744589	Hlf	1	1	24.4444	13.6667	16.6	18.2	20.2	18	21.9	19.7	17.4	20.5	18.2	25.9	18.3	18.3
1419146_a_at	BC011139	Gck	1	1	24.4444	13.3333	13.9	14.1	15.6	24.3	15.1	14.5	38.6	14.1	16	13.9	19.6	14.2
1426383_at	BF303057	Cry2	1	1	24.4444	13.2222	370.8	258.8	522.3	470.6	340.5	438.3	371.8	342	404.5	353.4	416.5	390.7
1417176_at	BE952001	Csnk1e	1	1	24.4444	12.7778	21.6	21.2	21.7	22.2	15.2	22.4	21.6	22.1	20.6	29.5	23.6	23.2
1416958_at	NM_011584	Nr1d2	1	1	24.4444	12.3333	184.3	283.6	495.2	261.2	528.3	271.1	217.5	423.4	483.5	261.4	544.4	330.4
1449851_at	AF022992	Per1	1	1	24.4444	12.3333	263.1	202.8	300.5	269.8	259.4	217.4	339	191.6	263.6	204.7	252.2	227.5
1421087_at	NM_011067	Per3	1	0.202757	28	10	34.1	34.4	47.5	34.8	32.8	34.6	23	34.2	34.5	36.7	34.4	34.7
1427471_at	BF782863	Fbxl3 /// LOC100044862	1	0.558904	24	10	57.2	71.4	58.2	66	68.3	60.1	61	63.5	67.5	78.6	61.3	55.6
1438033_at	BB530740	Tef	1	1	24.4444	10	27.1	28.5	29.2	29.5	27.6	27.7	28.5	27.1	27.5	20	27.3	27
1424126_at	BC022110	Alas1	1	1	24.4444	8.33333	621.7	443.2	703.7	712.5	446.2	552.3	790.5	644.9	700	482.4	537.3	562.7
1416773_at	NM_009516	Wee1	1	1	24.4444	8.11111	293.5	339.7	269.1	265.5	228.8	257.4	245.3	216.2	247.9	422.8	222.4	258.4
1424175_at	BC017689	Tef	1	0.558904	28	8	233.5	216.1	238	227.8	218.3	163	171.3	304.6	217	229.2	188.3	196.7
1434736_at	BB744589	Hlf	1	1	24.4444	5.88889	463.9	471.4	455	357.5	403.9	384.5	318.3	442.5	368.4	420.6	417.3	417.3
1418889_a_at	NM_139059	Csnk1d	0.56913	0.0089799	28	4	450.6	414.4	334.6	261.7	226.4	235.2	289.1	354	303.9	347	293.4	223.4
1449932_at	NM_027874	Csnk1d	1	0.377646	28	2	620.6	600.6	560.4	494.8	448.7	509.3	598.7	544.6	553.6	590.4	552.3	552.2
1437690_x_at	BB529152	Csnk1d	1	0.157639	20	0	4029	3515.4	3053.4	2868.9	3692.8	3235.8	3008.3	2737	3029.3	3582.4	3083.2	3432.5

## Sheet: S2-Clock-related
Probe.Set.ID	Representative.Public.ID	Gene.Symbol	BH.Q	ADJ.P	PER	LAG	E18.CT2	E18.CT6	E18.CT10	E18.CT14	E18.CT18	E18.CT22	E19.CT2	E19.CT6	E19.CT10	E19.CT14	E19.CT18	E19.CT22
1427471_at	BF782863	Fbxl3 /// LOC100044862	1	0.032459	28	24	128.3	127.2	114.9	128.1	124.8	130.8	138.7	126.1	121.9	105.3	116.3	117.9
1417176_at	BE952001	Csnk1e	1	0.157639	28	24	49.4	40.4	39.2	40.1	40.7	42.2	40.6	41.1	40.1	40.1	40.5	40.1
1449851_at	AF022992	Per1	1	0.247874	28	24	163	160.6	161.3	155.2	167	165.3	161.4	174.9	156.9	153.2	159.5	160.9
1433733_a_at	BG069864	Cry1	1	0.558904	28	16	290.8	347.8	330	354.7	355	364.7	450.9	292.9	377.5	496.9	521	558.9
1423439_at	AW106963	Pck1	1	0.558904	28	14	78.8	78.9	103.1	88.9	86.9	91.5	90	71.4	254.6	182.8	3404.2	646
1424175_at	BC017689	Tef	1	0.805264	28	4	238	273.2	256.1	253.9	256	246.1	315.5	257.2	265.1	272.5	205.9	205.4
1416958_at	NM_011584	Nr1d2	1	0.558904	26	7	219.2	543.8	432.1	415.3	318.4	412.2	417.8	781.9	688.9	555.4	438.5	330.1
1416773_at	NM_009516	Wee1	1	0.558904	26	6	318.9	293.9	305.5	272.3	234.1	231.4	228.3	235.6	237.3	231.7	203.4	210.9
1417190_at	AW989410	Nampt	1	0.558904	25.3333	16	354.2	358.5	396.2	460.8	472.6	614.5	532.3	408.5	596.6	637.1	655.3	637.6
1418288_at	NM_015763	Lpin1	1	1	24.4444	15	2230.1	1569.6	1296.1	2267	2374.2	4285	4729.1	3753	4266.3	4482.4	4672.5	4042.6
1426516_a_at	AK014526	Lpin1	1	1	24.4444	14.4444	2703.6	1977.7	1530.5	3090.7	2627.5	4861.9	5630.5	3728.7	4682.1	4666.6	4930.2	4576.9
1435370_a_at	AI315015	Ces3	1	1	24.4444	15.7778	3107.6	3215.6	3821.7	3815.5	3980.8	4569.4	4866.9	4200.7	9298	10091.7	9257.5	9856.8
1449067_at	NM_031197	Slc2a2	1	1	24.4444	12.5556	4598.4	4918.1	4252.2	4403.9	3851.7	5036.6	6587	5588.5	6226.1	6084.8	6594.1	7560.3
1456727_a_at	AW413676	Csnk1d	1	1	24.4444	14.2222	1840.7	2230.3	1733.6	1848.6	2238.2	2369.3	1938.9	2518.6	2210.3	2339.3	2211.4	2261.8
1438743_at	BB667338	Cyp7a1	1	1	24.4444	15.4444	472.9	532.4	483.8	558.8	1035.2	1292.6	1734.4	815.8	2650.2	1866.4	2383	2277
1437690_x_at	BB529152	Csnk1d	1	1	24.4444	7	2296.3	2292.4	2198	2555.5	2132.2	2087.9	2152.7	1843.5	1657	2056.4	2023	1622
1449081_at	NM_053200	Ces3	1	1	24.4444	14.1111	1444.3	1247.2	1162.5	1541.3	1369.3	1540.6	1722.7	1083.5	2504.9	3204.8	3386.5	2811.7
1415825_s_at	NM_024249	Csnk1d	1	1	24.4444	14.5556	909.6	960.4	785.8	1049.3	1015.3	867	1008.2	1027.8	931.6	920.8	1131.9	944.8
1425099_a_at	BC011080	Arntl	1	1	24.4444	16.5556	455.2	424.4	374.3	519	474.8	481.2	566	452	528.6	502.2	481.4	510.4
1448842_at	NM_033037	Cdo1	1	1	24.4444	12.8889	1628.5	1812.7	2000.1	1838.9	1700.6	2792	3839.9	2494.3	3545.2	3535	4890.3	4878.2
1416933_at	NM_008898	Por	1	1	24.4444	14.4444	689.5	824.7	656.9	668.3	707.6	993.9	1438.5	1154.7	1654	1599.4	1959.3	2001.3
1418889_a_at	NM_139059	Csnk1d	1	1	24.4444	6.66667	301.5	389.6	250.6	231.9	217.7	224.3	216.6	247.2	200.2	207.1	208.2	184.8
1423086_at	BB769209	Npc1	1	1	24.4444	11.5556	363.7	327.5	322.3	292.5	257.1	323.8	355.7	355.2	340	369.4	401.4	426.2
1418659_at	BB203106	Clock	1	1	24.4444	15.3333	151.5	181.2	200.6	227.5	211.1	205.9	298.2	218.7	204.8	211.3	190.9	204.9
1422100_at	NM_007824	Cyp7a1	1	1	24.4444	15.4444	64.5	52.1	61.6	87.8	99.1	98.3	186.6	77.1	241.4	169.4	218.9	180.2
1424034_at	BI660199	Rora	1	1	24.4444	12.2222	270.1	261	197	294.6	265.1	383.2	540.3	385.8	429.6	358.5	462.4	328.7
1424815_at	BC021322	Gys2	1	1	24.4444	8.66667	1661.8	2232.4	1389.7	1706.7	1745.8	1569.7	2295.4	2159.1	2128.6	1988.6	2073.4	1949.9
1424126_at	BC022110	Alas1	1	1	24.4444	10.1111	321.9	342.9	139.9	312.4	325.3	276.3	328.5	313.5	284	303.4	316.2	291.3
1451020_at	BB831420	Gsk3b	1	1	24.4444	13.2222	221.5	185.4	187.5	191.5	206.8	211.8	192.6	196.1	194.3	191.8	184.5	191.6
1417175_at	BE952001	Csnk1e	1	1	24.4444	15.8889	88	109.5	77.1	119.7	112	120.7	111.5	116.7	113.6	113	110.3	104.8
1426383_at	BF303057	Cry2	1	1	24.4444	10.3333	245.5	245.3	170.4	258.3	228.3	200.5	297.9	215.9	288.7	233.4	287.1	196.7
1435371_x_at	AI315015	Ces3	1	1	24.4444	14.3333	201.4	184.8	232.9	227.3	234.3	233.1	233.1	237.5	330.3	379.8	260.2	394.6
1420583_a_at	NM_013646	Rora	1	1	24.4444	15.2222	131.2	116.5	126.5	136.7	119.4	148.6	168.6	137.4	155.4	171.3	143.3	137.3
1417602_at	AF035830	Per2	1	1	24.4444	14.3333	93.6	100.6	86	115.1	103.2	110.8	161.4	112.8	170.7	139.5	117.8	113.5
1418932_at	AY061760	LOC100046232 /// Nfil3	1	1	24.4444	13.6667	196.5	210.2	220.4	215.5	224	225.1	270.9	226	230.5	248.6	294.7	250.7
1449932_at	NM_027874	Csnk1d	1	1	24.4444	10.2222	579.7	640.4	484.2	629.9	632.2	636.6	694.6	648.9	605.2	593.3	700	483.3
1455282_x_at	AI255644	Alas1	1	1	24.4444	11.7778	136.6	152.2	154.6	151.4	154.1	154.1	150	154.2	157.2	153.2	162.2	158.6
1424035_at	BI660199	Rora	1	1	24.4444	10.4444	48.3	50.9	59.4	50.2	51.4	50.9	50.2	52	52.2	50.4	50.6	51.2
1455209_at	BB225177	Pck1	1	1	24.4444	10.4444	53.3	58.3	65.5	56.6	58.7	58.6	57.8	59.2	60	57.6	59.4	59.4
1434735_at	BB744589	Hlf	1	1	24.4444	8.66667	42.2	36	35.9	44.1	33.9	33.7	41.1	36.6	39.5	36.6	40.1	30.5
1425793_a_at	AJ132394	Rorc	1	1	24.4444	11.2222	52.5	55.5	57.7	54.9	56.2	56.2	56.6	56.4	58.2	56.3	133.5	88.6
1418660_at	BB203106	Clock	1	1	24.4444	12.3333	33.1	33.2	32.2	33.6	32.3	33.9	38.7	34.4	34.7	35.9	33.8	41.3
1421086_at	NM_011067	Per3	1	1	24.4444	8.22222	64.3	69.5	72.8	68.3	70.4	69.7	69.7	71.1	72.2	69	69.2	68.7
1419146_a_at	BC011139	Gck	1	1	24.4444	12.8889	27.6	28.3	28.9	28.2	28.7	28.8	29	28.5	29.9	28.7	30.1	28.9
1416774_at	NM_009516	Wee1	1	1	24.4444	10.8889	60.1	57.5	57.8	56.6	60.4	57.6	56.8	58.3	58.8	57.2	56.8	57.7
1425792_a_at	AJ132394	Rorc	1	1	24.4444	9.11111	27.5	28.4	28.6	28.1	28.7	28.4	28.9	28.8	29.1	28.4	28.4	28.7
1438033_at	BB530740	Tef	1	1	24.4444	8.33333	61.5	53.3	71.2	52.6	53.7	53.4	53.6	54.6	55.5	53.3	53.2	54.1
1448607_at	AW989410	Nampt	1	1	24.4444	9.77778	31.4	32.5	33	32.2	33.1	32.7	33.2	33.2	33.9	32.8	32.7	33.1
1451766_at	BC019782	Hmgcr	1	1	24.4444	9	32.9	33.8	34.1	33.4	34.2	33.9	34.1	34.5	34.8	33.8	33.6	34.1
1434736_at	BB744589	Hlf	1	0.157639	24	6	356.6	446.2	442.2	398.8	302.6	339.7	440.5	370.1	372.4	373.3	325.9	304.8
1427229_at	BB123978	Hmgcr	1	0.247874	24	18	2710.6	1742.1	1994.4	2260.1	2849.2	2502.9	2420.5	2064.2	3372.2	3416.4	3443.1	3775.7
1451787_at	AF128849	Cyp2b10	1	0.157639	20	10	50.1	51.7	54.6	51.1	52.1	51.6	51.9	52.4	53.4	51.6	51.4	52.4
1421036_at	BG070037	Npas2	1	0.202757	20	12	29.9	30.9	31.4	30.5	31.3	30.9	31	31.4	31.9	31	30.8	31.2
1418174_at	BC018323	Dbp	1	0.202757	20	11	38.8	39.7	40.1	39.5	40.1	39.6	39.8	40.3	40.6	39.7	39.5	40
1438211_s_at	BB550183	Dbp	1	0.31276	20	10	44.4	46.5	48.9	46	47.4	46.5	46.7	47.7	47.9	46.5	46.2	46.9
1425162_at	BC024842	Rorb	1	0.377646	20	12	30.2	31.5	32	31	32	31.6	31.6	32.2	32.7	31.6	31.4	31.9
1425645_s_at	AF128849	Cyp2b10	1	0.377646	20	10	32.2	34.3	35.4	33.8	34.7	34.2	34.3	34.8	35.4	34.3	34.3	34.8
1460662_at	NM_011067	Per3	1	0.377646	20	11	27.3	28.2	28.6	27.9	28.6	28.2	28.3	28.7	29	28.2	28	28.5
1425931_a_at	AY014836	Arntl2	1	0.377646	20	10	33.3	34.1	34.7	33.9	34.5	34.2	34.2	34.8	34.8	34.1	33.9	34.4
1450184_s_at	NM_017376	Tef	1	0.468275	20	11	32.2	32.9	33.6	32.5	33.3	32.9	33.1	33.4	33.9	32.9	32.7	33.2
1421037_at	BG070037	Npas2	1	0.558904	20	8	76.9	80.9	85.7	80.3	82.4	83.2	85.5	81.9	83.4	79.7	80.7	84.1
1422257_s_at	NM_009998	Cyp2b10	1	0.558904	20	10	27.6	28.5	30	28	28.9	28.6	28.7	29.1	29.4	28.6	28.6	28.9
1426464_at	W13191	Nr1d1	1	0.682084	20	10	22.1	22.6	22.7	22.4	22.8	22.6	22.7	22.9	23.1	22.6	22.5	22.8
1421087_at	NM_011067	Per3	1	0.805264	20	18	49.6	33.1	32	32.9	34.8	31.8	33.3	32.3	34.2	34.9	32.9	32
1416959_at	NM_011584	Nr1d2	1	0.805264	20	11	32.7	34.1	34.9	33.7	34.6	34.2	34.2	34.8	35.3	34.1	33.9	34.5
1417603_at	AF035830	Per2	1	0.805264	20	11	28.8	29.3	29.7	29.2	29.8	29.3	29.7	29.9	30.2	29.5	29.3	29.7
