# Supplementary material for: Circadian Rhythms of Fetal Liver Transcription Persist in the Absence of Canonical Circadian Clock Gene Expression Rhythms In Vivo
Source: PLoS One. 2012 Feb 23;7(2):e30781. doi: 10.1371/journal.pone.0030781 (PMC3285613; doi:10.1371/journal.pone.0030781)
Supplement: Table S2 — Rhythmic probe sets and their expression values in the fetal liver. A total of 145 probe sets from the microarray analysis are presented with their corresponding gene IDs and expression values for the two series of fetal liver data. Of those, 58 probe sets were also identified as found to be also rhythmic (BH.Q.<0.1) in the GSE11923 data of adult mice (IDs were also listed). (XLS) [file pone.0030781.s009.xls]

## Sheet: Rhythmic-S1
Probe.Set.ID	Representative.Public.ID	Gene.Symbol	BH.Q	ADJ.P	PER	LAG	E18CT2	E18CT6	E18CT10	E18CT14	E18CT18	E18CT22	E19CT2	E19CT6	E19CT10	E19CT14	E19CT18	E19CT22	Common
1436783_x_at	AV021552	Ywhab	0.552284	0.000794327	24	16	12362.2	12035.4	12691.4	12721.7	14528	13906.8	11928.7	11606.3	12951.1	13372.2	13984.5	13007.5	1436783_x_at
1426554_a_at	BI407347	Pgam1	0.552284	0.00193362	28	2	30766.2	29090.8	27993.7	26915.4	20890.2	24813.3	26936.4	36350.3	26351.8	27354.1	24016.6	24013	1426554_a_at
1427011_a_at	AJ294535	Lancl1	0.552284	0.00193362	28	2	968.5	883.8	848.9	780.1	604.9	679	1131.9	1132.2	986.4	782.7	752.6	676.9	1427011_a_at
1420091_s_at	AI452146	Morc3	0.552284	0.00193362	28	16	685.7	813.8	864	834.2	970.5	929.8	776.5	713.5	773.3	897.6	954.9	1001.6	1420091_s_at
1448332_at	NM_023041	Pex19	0.552284	0.00193362	24	6	99	157.2	132.8	113.6	82.5	98.8	120.4	180.6	116.2	110.6	84.9	75.4	1448332_at
1450978_at	BB324672	Dvl1	0.552284	0.00193362	24	0	406.6	368.3	356.9	360.8	360.9	369.5	445.3	367.6	346.9	356.5	357.4	386.2	1450978_at
1417716_at	U82470	Got2	0.552284	0.00432044	28	2	2735.9	2120	2534.6	1733.5	780.6	1551.7	2501.6	2573.6	2272.2	1923.7	1308.7	972.6	1417716_at
1455105_at	AV117227	Ptpn12	0.552284	0.00432044	28	16	1867.7	2307.1	2464.7	2375.4	3111.2	2956.2	2391.9	2021	2246.2	2460.9	2791	2965.1	1455105_at
1417692_at	NM_021354	Drg2	0.552284	0.00432044	28	2	1031.4	774.9	839	780.5	464.7	660.8	942.5	962.1	847.2	720.2	605.2	585.9	1417692_at
1416457_at	NM_016765	Ddah2	0.552284	0.00432044	28	2	274.1	241.9	193.7	198.9	166.3	195.5	222.5	293.2	203.8	238.9	186.7	165.6	1416457_at
1455563_at	BM210028	Ddx49	0.552284	0.00432044	28	2	346.5	326.4	332.3	320	262	270	362.3	436	387.8	325.1	297.2	227.8	1455563_at
1425810_a_at	BF124540	Csrp1	0.552284	0.00432044	28	2	143.9	148.8	100	93.9	41.7	94.3	105.6	106.6	100.9	115.2	82	72.9	1425810_a_at
1416691_at	NM_019581	Gtpbp2	0.552284	0.00432044	28	2	133.7	126.7	98.4	98.5	81.4	86.1	126	121.7	114.9	105.2	96.8	81.6	1416691_at
1422629_s_at	NM_015756	Shroom3	0.552284	0.00432044	28	18	187.6	174.4	188.4	192.9	319.9	305.2	194.3	147.3	168	157.9	215.2	375.8	1422629_s_at
1435981_at	BM118398	Nav2	0.552284	0.00432044	28	16	73	76.3	85.3	85.1	110.1	95.9	79.5	64.6	72	77.9	100.4	94.2	1435981_at
1417801_a_at	NM_008905	Ppfibp2	0.552284	0.00432044	28	20	105.1	84	93.2	109	112.6	126.9	108.5	98.4	107.9	93.8	110.8	135	1417801_a_at
1433952_at	BI692446	Tufm	0.56913	0.00665017	28	2	1195.1	1075.6	1127.6	1145.5	789.8	1050	1166.4	1349.2	1195.1	1125	937.7	875.5	1433952_at
1422576_at	NM_016843	Atxn10	0.56913	0.0089799	28	2	7475.4	5918.7	6357.6	5854.1	4188.4	4847.4	7039.9	7503.5	6271.7	5476.1	4736.9	4921.4	1422576_at
1416138_at	BC008997	Anxa7	0.56913	0.0089799	28	2	3230.6	3996.8	3099.2	2646.7	1783.6	2477.1	3146.2	3008.1	2801.5	2812.3	2438.9	2367.4	1416138_at
1429370_a_at	AK007547	Psmd11	0.56913	0.0089799	28	2	1577.6	1466.5	1208.5	1249.1	853.7	1097.1	1560.5	1594.2	1566.9	1516.2	1216.6	849.7	1429370_a_at
1460173_at	BC010840	Lasp1	0.56913	0.0089799	28	24	1686.8	1356.9	1225.5	1484.2	1495.1	1649	1986	1450.1	1476.5	1183.9	1253.4	1573.5	1460173_at
1427469_at	BI251153	Helz	0.56913	0.0089799	28	18	615.5	548.2	711	653.8	844.1	901.8	646.9	496.1	578.5	629.7	661.5	836.1	1427469_at
1460692_at	BI412952	Ehmt2	0.56913	0.0089799	24	3	1004.2	899.6	747.6	788.9	567.1	811.1	1024.1	857.1	878.2	739.6	655.5	826.5	1460692_at
1416770_at	NM_021537	Stk25	0.56913	0.0089799	24	4	964	1042.6	1027.5	934.2	726.6	934.9	1128.5	972.3	931.2	812.5	765.7	780.8	1416770_at
1418587_at	U21050	Traf3	0.56913	0.0089799	24	18	99.7	82.3	114.1	107.9	125.5	122.4	87.7	52.8	85	143.7	169	170.3	1418587_at
1426893_at	BC023470	Fam102a	0.56913	0.0089799	28	24	66.6	64	47.6	62.1	69	75.5	84.8	100.4	65.3	56.4	56.5	67.9	1426893_at
1421410_a_at	BC002123	Pstpip2	0.56913	0.0089799	28	16	76.7	88.3	108.1	111.2	115.2	108.4	105.1	105.9	104.2	112.5	123.8	112.4	1421410_a_at
1451379_at	BC006596	Rab22a	0.654909	0.0132603	28	2	213.4	163.7	152.2	136.4	136.2	146.8	160.9	186.7	175.8	174.2	147	147	1451379_at
1423111_at	BM213627	Atp5a1	0.654909	0.0175407	28	2	17382	13645.8	16141.6	14654.3	9914	12394	16436	17043	16039.9	14534.8	11850.2	11567	1423111_at
1426913_at	AK014742	Lss	0.654909	0.0175407	28	16	1285	1604.2	2278.8	1746.5	3260.4	2558.6	858.4	1413.9	1948.5	2794.5	2978.8	3131.9	1426913_at
1416778_at	BE197945	Sdpr	0.654909	0.0175407	28	14	2021.2	2627.2	2669.1	2213	3626.1	2993.1	2134.4	2077.1	2416.4	3149.5	3476.5	3270.1	1416778_at
1435275_at	AV013496	Cox6b2	0.654909	0.0175407	24	5	4031.8	3923	3794.6	3290	3223.7	2726.5	4451.2	4479	3767.6	2979.3	2427	3174.4	1435275_at
1429227_x_at	AK007322	Nap1l1	0.654909	0.0175407	28	8	5893.9	6273.4	6693.7	5074	5823.3	5659.7	5294.2	5898.6	6250.4	6609.1	6015.7	4964.6	1429227_x_at
1448717_at	NM_008097	Gcdh	0.654909	0.0175407	24	6	3036.2	2776.2	3104	2956.1	2209.6	2476.9	3598.9	4123.4	3278.4	2480.4	2254.6	2766.1	1448717_at
1417766_at	NM_025558	Cyb5b	0.654909	0.0175407	24	16	454.1	406.8	653.8	581.7	943.1	744.9	445.8	512.7	655.8	728.1	880.2	903.2	1417766_at
1423039_a_at	AV144956	Bzw1 /// Gm11652	0.654909	0.0175407	24	17	1044.8	1211.8	1230.3	1314.1	1737.4	1612.4	1034	1126.2	1290.4	1463.3	1513.5	1496.7	1423039_a_at
1428988_at	AK006128	Abcc3	0.654909	0.0175407	28	4	379.1	387.5	312.5	283.5	244.2	257.6	436.2	332	339.7	296.6	298.3	224.1	1428988_at
1448145_at	AK004087	Wwp2	0.654909	0.0175407	28	2	466.8	363	330.3	333.2	188.7	309.3	422.4	408	318.9	340.6	301.9	274.1	1448145_at
1428134_at	AK004527	Coq9	0.654909	0.0175407	24	7	3699.5	3660.5	4016.6	3516.2	3635.8	3028.8	3889.4	5231.8	3914.2	3412.3	3395.5	3108.8	1428134_at
1426483_at	BF457576	Prkrir	0.654909	0.0175407	28	12	193.2	247.4	294.7	283.4	297.6	230.6	178.3	227.6	249.1	340.5	239.7	282.7	1426483_at
1427691_a_at	Y09864	Ifnar2	0.654909	0.0175407	28	4	419.7	521.5	322.9	320.7	252.3	324	320.7	394.9	324	382.4	261.1	226.4	1427691_a_at
1448599_s_at	NM_133873	Miip	0.654909	0.0175407	24	4	242.1	329	228.8	180.7	212.6	191.2	239.3	257	200.5	215.9	127.5	191.3	1448599_s_at
1417195_at	NM_133791	Wwc2	0.654909	0.0175407	24	16	54	57	60.2	56.7	92.9	73.8	58.7	50.5	61.2	73	77.9	63.7	1417195_at
1451990_at	BC027056	Mapre2	0.654909	0.0175407	28	16	45.4	46.6	47.5	48.1	53.6	49.5	48.5	48.2	47.7	49.3	49.6	50.4	1451990_at
1449702_at	AU016206	Zfand2a	0.654909	0.0175407	24	15	39.9	41	40.5	43.5	54.8	43.3	35.7	42	41.2	58.1	46	41.4	1449702_at
1426265_x_at	AV336908	Dlat	0.729311	0.0249998	28	6	1374.8	1556.4	1385.8	1357.2	1094.6	1120.4	1273.8	1385.8	1359.4	1411	1157.9	1162	1426265_x_at
1424523_at	BC024727	Elmo1	0.729311	0.0249998	28	14	15.5	15.4	16.1	16.3	16.3	16.1	15.5	15.6	16	15.7	18.2	16.9	1424523_at
1433444_at	BB705380	Hmgcs1	0.729311	0.032459	28	16	14955.3	19175	19921.5	18427.1	23825.8	22487.2	12921.8	13969.9	17905.7	23649.5	23689.1	24161.6	1433444_at
1417864_at	NM_008828	Pgk1	0.729311	0.032459	28	2	28542.3	25707.4	26505.8	24919.7	23550.1	21975.4	27308.2	35407.6	25853.7	24710.4	22728	21690.5	1417864_at
1432164_a_at	AK003189	Gcsh	0.729311	0.032459	28	6	16410.1	17343.3	16523.3	16086.4	14866.1	14147.6	14776.4	18458.9	17334.6	17883	15584.2	14954	1432164_a_at
1424771_at	BF661121	H2afj	0.729311	0.032459	28	0	6263.2	5845.4	4604.7	5699.9	4524.1	4568.7	6071.6	6213.4	5707.3	4121.8	4356.9	4809.2	1424771_at
1450010_at	AK012103	Hsd17b12	0.729311	0.032459	28	2	3820.9	3444.5	3489.4	2771	2410.7	2839.6	3712.4	3705.8	3748	3552.5	3317.1	2784.5	1450010_at
1451989_a_at	BC027056	Mapre2	0.729311	0.032459	28	16	2158	2682.1	2937.1	2770.1	3678.7	3097.8	1778.7	2094.9	2079.6	2972.4	3048.3	3346.5	1451989_a_at
1416892_s_at	BC021353	Fam107b	0.729311	0.032459	24	16	1442.7	1326.3	1746.3	1691.1	2058.8	2039.9	1175.3	1430	1467.5	1673.6	1977.6	1805.7	1416892_s_at
1421662_a_at	NM_030254	Tusc3	0.729311	0.032459	28	6	1692.7	2392.7	1464	1417.9	917.7	1135	1299.4	1594.3	1446.1	1933.8	1338.9	1216.1	1421662_a_at
1422577_at	AB056479	Cs	0.729311	0.032459	28	2	3027.3	2771.5	2728.1	2623.2	1818.7	2226.5	2545.7	2825.3	2700.5	2874.8	2237.4	1966	1422577_at
1427032_at	AK019546	Herc4	0.729311	0.032459	28	16	1571.9	1713.2	1909.9	1769	2164	2127	1765	1650.3	1883.4	1687.2	2180.9	2188.7	1427032_at
1417474_at	NM_023831	1500035H01Rik	0.729311	0.032459	28	2	774.1	606.6	637.7	479.7	406	528.4	708.8	861.4	548.9	511.8	672	471.6	1417474_at
1426474_at	AI851949	Atpaf2	0.729311	0.032459	28	4	755.9	710.9	614.9	448.4	417.7	461.4	524.5	706.8	532.4	721.3	513.2	409.1	1426474_at
1421135_a_at	NM_026949	Cnot8	0.729311	0.032459	28	4	495.6	521.5	419.8	382.6	269.7	383.3	376.8	490.5	469.8	457.4	441.5	373.7	1421135_a_at
1443969_at	BE199054	Irs2	0.729311	0.032459	28	22	447.4	317.7	445.3	441.8	459.1	610.1	600.8	470.1	317.8	259.1	570.4	522.9	1443969_at
1434044_at	AV286809	Repin1	0.729311	0.032459	28	22	555.8	481.6	548.6	593.3	640.5	667	742.9	599.1	540.6	384.3	554.6	562.1	1434044_at
1420872_at	BF472806	Gucy1b3	0.729311	0.032459	28	14	240.9	257.8	303.7	316.1	424.1	336.3	251	285.6	255.5	276.7	428.2	417.8	1420872_at
1418453_a_at	NM_009721	Atp1b1	0.729311	0.032459	28	26	879	677.4	677.6	578.2	683.6	694	748	678.2	673.9	551.5	531.8	670.5	1418453_a_at
1424421_at	BC006806	Flad1	0.729311	0.032459	24	6	346.6	385	364	400	315.1	309	526.9	494.2	401.4	322.6	281.1	329.1	1424421_at
1419144_at	NM_053094	Cd163	0.729311	0.032459	20	14	70.1	59.4	71.3	73.5	81.4	78.5	59.8	83.1	87.8	72.1	72.4	69.7	1419144_at
1415710_at	BM123013	Cox18	0.729311	0.032459	24	12	351.3	341.1	352.3	412	344.9	333.3	321.2	378.1	380.6	407.5	362.7	302.2	1415710_at
1448969_at	NM_026510	Ftsj2	0.729311	0.032459	28	2	195.6	181	182.9	182.4	173.1	181.9	183.1	268.4	187	192.5	180.8	146	1448969_at
1421286_a_at	NM_018731	Atp4a	0.839782	0.0448643	28	4	20.6	30	17	17.1	17	16.4	17.2	17.8	17.4	20	16.8	16.5	1421286_a_at
1415918_a_at	NM_009415	Tpi1	0.839782	0.0572696	24	4	21941.3	20972.2	19283.7	18136.4	13961.5	16996.2	23231	24380.3	18113.6	16909.6	20747.7	17118.2	1415918_a_at
1427670_a_at	M97636	Tcf12	0.839782	0.0572696	28	14	2753.2	3187.8	3411.1	2917.5	4233.9	3907.5	2141.8	2822.1	2927.5	4111.9	4280.9	3970.5	1427670_a_at
1451225_at	BC003980	Ptpn11	0.839782	0.0572696	24	18	3243.9	2736.6	3119.2	3079.4	3851.9	3807.6	2784.7	3093.3	3302.8	3774.5	4067.6	4095.7	1451225_at
1450522_a_at	NM_008197	H1f0	0.839782	0.0572696	24	4	2217.4	2229	2229.7	1594.7	1335.2	1778.1	2140.2	2548.8	1719.9	1392.6	2089.2	1909.8	1450522_a_at
1422888_at	NM_019403	Rnf5	0.839782	0.0572696	28	2	1681.9	1501.2	1880.6	1271.8	1067.7	1296.7	1346.3	2296.2	1925	1741.8	1643.4	1260.6	1422888_at
1415963_at	NM_019868	Hnrnph2	0.839782	0.0572696	28	14	2983.8	4184.4	4165.7	4490.7	4087.4	4231.2	3689.1	3618.1	3513.4	4191.4	4298.5	4244.8	1415963_at
1425603_at	BC006049	Tmem176a	0.839782	0.0572696	24	18	2656	1937.2	2499.8	2758.3	2853.8	2999.2	2362.4	2107.9	2878.9	2470	3345.9	2981.2	1425603_at
1451036_at	BB095517	Spg21	0.839782	0.0572696	28	2	709.8	687.4	515.3	516.3	452.9	445.2	758	676.4	644.1	576.6	468.9	458.4	1451036_at
1418206_at	NM_022324	Sdf2l1	0.839782	0.0572696	28	2	1696.6	1332.1	1147.4	1181.9	1094.6	1218	1293.3	1882.8	1530.8	1416.6	1187	1241.1	1418206_at
1452012_a_at	BC024423	Exosc1	0.839782	0.0572696	24	14	1039.4	1070.7	1244.9	1142.6	1433.1	1174.2	998.9	1113.5	1376.4	1386	1224.3	1306.2	1452012_a_at
1418502_a_at	AW548944	Oxr1	0.839782	0.0572696	28	10	394.8	521.4	557.4	465.8	557.7	423.9	257.6	464.9	449.4	675.8	482.5	446.2	1418502_a_at
1422533_at	NM_020010	Cyp51	0.839782	0.0572696	24	16	1034.6	1453.3	1473.6	1457.1	1593.2	1610.2	1413.4	979.6	1515.7	1960.3	1553.9	1545.2	1422533_at
1424586_at	AF424697	Ehbp1	0.839782	0.0572696	28	16	382.5	421	432.1	324.1	580.5	511.1	254.9	320.3	326.2	498.8	519.3	536.5	1424586_at
1422907_at	NM_008141	Gnat2	0.839782	0.0572696	28	4	274.5	460	202	90.9	130.6	80.7	134.8	348.7	126.5	179.6	124	119.4	1422907_at
1417742_a_at	AF438610	Dmap1	0.839782	0.0572696	28	2	326.3	294.6	276.4	211.5	149.8	191.1	301.6	315	259.7	316.2	200.9	142.7	1417742_a_at
1460548_a_at	AI505281	Eral1	0.839782	0.0572696	26	6	787.1	752	882.7	790.3	649.3	652.9	931.2	937.3	960.3	739.2	717.7	580	1460548_a_at
1418890_a_at	BB349707	Rab3d	0.839782	0.0572696	28	2	277.4	259.3	251.6	257.6	163.5	150.4	327.4	283	269.7	251	181.8	182.7	1418890_a_at
1416207_at	NM_133682	Taz	0.839782	0.0572696	26	2	647.3	627.7	666.2	560.7	504.1	617.4	689.1	667.6	648.5	603.8	586.1	591.1	1416207_at
1448761_a_at	NM_017478	Copg2	0.839782	0.0572696	28	2	492.8	491.3	485.3	464	393.1	383.5	524.4	552.8	396.9	372.8	363.1	353.4	1448761_a_at
1449346_s_at	BM228482	Riok1	0.839782	0.0572696	26	15	646.1	642.6	678.6	695.7	781.6	599.5	494.8	627	659.1	699.1	755.5	707.6	1449346_s_at
1450932_s_at	BB795072	Dock9	0.839782	0.0572696	28	16	91.6	109.6	130.8	119.2	139.8	155.4	81.6	81.3	116.5	114	143	136.3	1450932_s_at
1451465_at	BC016456	Ubl7	0.839782	0.0572696	24	4	512.7	466.5	434.3	455.8	422.5	408.2	549.9	513.6	463.9	398.6	397.5	449.8	1451465_at
1423065_at	BB795491	Dnmt3a	0.839782	0.0572696	24	11	296.8	268.9	264.8	223.5	244.7	384.6	356.7	225.5	220.9	231.6	256.6	287.6	1423065_at
1451918_a_at	BC023059	Loh12cr1	0.839782	0.0572696	28	6	148.6	133.4	152.9	132.8	100.6	99.1	135.6	133	149.8	147.2	110.7	131.5	1451918_a_at
1455776_x_at	BE951004	Bola2	0.839782	0.0572696	28	2	451.1	450.1	422.1	427.5	421.8	375	433.5	478.3	436.5	367.6	373.9	380.1	1455776_x_at
1420882_a_at	BE996461	Acd	0.839782	0.0572696	24	10	275.6	283.2	303.7	294.3	247.3	272	307.2	290.9	325.6	293.9	264.4	196.4	1420882_a_at
1439403_x_at	BB369233	Rlim	0.839782	0.0572696	28	16	98.4	108.5	100.7	109.3	133.3	113.6	92.2	89.5	89.1	121.6	120.1	117	1439403_x_at
1427411_s_at	BB812902	Dleu2	0.839782	0.0572696	24	14	146.9	181.2	177.2	199	236.9	196.6	134.5	220	197.6	237	194.4	191.3	1427411_s_at
1418162_at	AF185285	Tlr4	0.839782	0.0572696	24	16	41.1	43	41.8	43.3	76.5	44.5	30.3	44.2	42.8	67.3	69.2	54.5	1418162_at
1447984_at	BG066069	D1Ertd75e	0.839782	0.0572696	28	20	31.2	29.8	30	33.7	31.4	36.1	32.5	30.6	30.9	26.4	31.6	45	1447984_at
1426244_at	BC027056	Mapre2	0.982613	0.0770576	20	12	65.7	66.5	78.9	80	67.4	66.2	67.7	66.5	67.5	66.5	65.2	67.3	1426244_at
1460547_a_at	BB722680	Hnrnpk	0.982613	0.0968455	28	16	22160.9	27156.5	27480.9	25290.1	32179.9	28760	22966.1	22906.4	24770.6	25625.3	28343.5	27860.1	1460547_a_at
1436297_a_at	AW212189	Grina	0.982613	0.0968455	28	2	10776.5	10753.9	9941.4	10506.5	8463.6	9092.1	11481.8	10085.7	9525.6	9494.7	9111.4	8814.8	1436297_a_at
1416127_a_at	NM_016878	Dnpep	0.982613	0.0968455	28	2	3401.6	2733.5	2994.1	3027.2	2028	2158.1	4252.3	3786.8	3382.5	2846.1	2645.2	2198.5	1416127_a_at
1450903_at	BF138887	Rad23b	0.982613	0.0968455	28	16	3277	3489	4400	3974.7	5316.7	4774.1	3572.5	3928.1	4158	3872.5	4757.6	4449.9	1450903_at
1455002_at	AV331223	Ptp4a1	0.982613	0.0968455	28	14	1622.6	1677.6	1979.3	1507.7	2742.5	2336.8	1096.9	1658	1850.5	2632.1	2890.8	2338.1	1455002_at
1415733_a_at	BI080296	Tomm5	0.982613	0.0968455	28	4	6717	7024.2	5958.7	6017.4	6070.9	4984.2	5977.3	8809.4	6888.5	6161.6	5089.1	5604.9	1415733_a_at
1416005_at	NM_008947	Psmc1	0.982613	0.0968455	28	2	4872.6	4381.1	4648.5	4347.4	3506.3	4303.2	4745.7	4665.3	4714.7	4660.7	4630.6	3777.3	1416005_at
1449043_at	BC021631	Naga	0.982613	0.0968455	20	6	1642.5	1685.5	1230.2	1037.9	825.1	828.1	1634.5	1099.6	983.8	985.2	889.5	1706.3	1449043_at
1427548_a_at	U53455	Clns1a	0.982613	0.0968455	28	6	1749.3	1982	1541.6	1455.4	992.2	1249	1445.9	2074.4	1982.6	2272.2	1758.3	1191.1	1427548_a_at
1426924_at	AA709668	Rc3h2	0.982613	0.0968455	28	16	1065.7	1381.9	1371.3	795.9	1749.7	1506.4	707.7	965.7	1076.9	1426.9	1611.4	1651.2	1426924_at
1423067_at	AV056485	Cdk5rap3	0.982613	0.0968455	28	2	1893.7	1485.2	1725.1	1562.6	1337.5	1358.3	2255.8	1670.2	1656	1363.7	1356.4	1305.3	1423067_at
1415976_a_at	AU080787	Carhsp1	0.982613	0.0968455	28	2	1553.1	1786.9	1213.1	1367.3	1269.3	1101.5	1518.7	1806.7	1389	1401.2	1193.3	1331.7	1415976_a_at
1428068_at	AK003990	Samm50	0.982613	0.0968455	24	6	2015.6	1585	1788.1	1710.8	1459.8	1428.1	2234.2	2216.6	1776.2	1498.3	1404.6	1422.2	1428068_at
1423710_at	BC006702	Dlst	0.982613	0.0968455	28	2	2022.5	1842.8	2110.9	1947.9	1671.8	1739.8	1981.9	2169.5	1944.5	1911.5	1816.2	1688.7	1423710_at
1452024_a_at	AF030333	Ldb1	0.982613	0.0968455	28	26	540.4	403.9	400.4	286.8	285.3	425.8	558.7	325.4	407.2	385.4	329.1	400	1452024_a_at
1426355_a_at	BB667858	6330578E17Rik	0.982613	0.0968455	24	14	2455.9	2782.7	3014.3	2932.3	3265	3007.8	2165.2	2890.9	2587.9	3339.9	3065	3178.9	1426355_a_at
1450859_s_at	AK009276	Gm15361 /// Ube2d3	0.982613	0.0968455	28	16	791.7	830.6	838.8	919.7	1123.3	955.3	710.2	937	812	998.2	1048.1	1097.5	1450859_s_at
1421945_a_at	NM_023323	Rpf2	0.982613	0.0968455	28	6	570.1	611.8	483.7	454.2	498.2	422.7	413.1	511.7	616.2	742.6	468	446.1	1421945_a_at
1417245_at	NM_021434	Gpr180	0.982613	0.0968455	20	14	441.5	379.8	567	568.8	525.6	491.8	505.5	575.2	605.9	495.2	507.5	419.3	1417245_at
1416147_at	BE912771	Hspa4	0.982613	0.0968455	28	6	247.1	364.3	295.1	235.6	169	217.8	172.5	234.3	288.8	515.9	65.5	55.8	1416147_at
1426160_a_at	AF062076	Stk16	0.982613	0.0968455	28	2	617.2	630.8	612.2	544.3	458.4	545.9	667.4	765.8	743.6	706.8	622.6	517.3	1426160_a_at
1423129_at	BQ032685	Shoc2	0.982613	0.0968455	24	14	862.5	921.7	960.4	1042.2	1139.6	1095	705.9	1000.2	956.3	1210.3	1027.5	1098.3	1423129_at
1423152_at	BF303544	Vapb	0.982613	0.0968455	26	5	959.9	1562.4	994.4	1078.7	864.8	853.3	1337.4	1006.6	1109.9	929.8	684.5	556.1	1423152_at
1416681_at	AK018443	Ube3a	0.982613	0.0968455	28	14	305.9	459.2	394.1	350.4	487.4	362.2	314.4	339.9	318.9	426.2	509.2	458.9	1416681_at
1452346_at	AV032053	B3gnt1	0.982613	0.0968455	28	2	214.5	184.3	184.2	141.2	103.8	147.5	188.7	157.9	136.7	162.2	123.5	140.8	1452346_at
1434479_at	AV246911	Col5a1	0.982613	0.0968455	28	18	877.3	619.6	860.9	930	809.4	1046.3	854.1	823.4	779.9	912.1	1046.9	1168.6	1434479_at
1416521_at	NM_009156	Sepw1	0.982613	0.0968455	28	2	252.2	275.1	177.6	181.3	181	169.8	231.4	229.2	199	228.5	161.2	140.6	1416521_at
1416600_a_at	AF282255	Rcan1	0.982613	0.0968455	24	6	519.6	504.3	456	435.8	423.3	408.9	453.9	473.7	447.1	492.1	402.6	425.4	1416600_a_at
1419158_a_at	NM_080636	Hars2	0.982613	0.0968455	28	4	173.4	159.9	144.4	130.3	101.9	110.6	132.4	129.2	133.3	135.5	107.8	115.7	1419158_a_at
1426419_at	AK005802	Rbm26	0.982613	0.0968455	28	16	824.3	858.4	914.2	841.8	1162.7	1001	856.6	476.2	719.1	817.6	936.6	963.9	1426419_at
1422708_at	BB205102	Pik3cg	0.982613	0.0968455	28	18	75.5	77.6	100	88.3	128.4	100.8	77.7	82.3	72.8	75	121.8	116.6	1422708_at
1455644_at	BM934830	Vps53	0.982613	0.0968455	24	6	202.2	253.4	170.9	213.1	181.1	176.4	218.2	250.1	239	183.4	172.2	192	1455644_at
1424597_at	W34605	ORF19	0.982613	0.0968455	24	5	281.4	279.4	285.3	271.2	208.9	225.7	304.8	295.1	269.6	234.7	255.6	246.9	1424597_at
1427151_at	BC021511	Qser1	0.982613	0.0968455	28	18	59.5	68.4	66.4	76.5	104.8	79.2	75	66.8	64.2	65.7	69.5	80	1427151_at
1418893_at	NM_017463	Pbx2	0.982613	0.0968455	24	2	1169.6	1012.9	1016	1018.2	1003.1	1063.5	1246.2	1206.6	989.2	974.5	886.8	1077.7	1418893_at
1416578_at	NM_019712	Rbx1	0.982613	0.0968455	24	14	986.2	1043.3	874.8	1057.8	1144.9	1052.6	648.9	1120.4	1111.7	1376.2	1193.9	1044.7	1416578_at
1434552_at	BB372571	Wdr77	0.982613	0.0968455	24	16	248.7	297.5	298.6	311	419.2	304.7	303.3	300.8	300.2	306	302.2	301.3	1434552_at
1453853_a_at	AI481688	Arhgef12	0.982613	0.0968455	24	6	116.3	73.4	75.8	65.5	62.5	58.4	62.7	66.6	63.8	61.8	51.6	59.8	1453853_a_at
1435449_at	BM120925	Bcl2l11	0.982613	0.0968455	24	17	30.4	22.8	32.2	32.7	42	42.8	25.2	29.8	32.4	24.7	46.1	33.3	1435449_at
1424198_at	BC021314	Dlg5	0.982613	0.0968455	24	22	51.8	45.5	43.3	40.7	50.1	47.1	37.8	46	39.5	44.3	46.1	63.2	1424198_at
1428935_at	AI988026	Canx	0.982613	0.0968455	24	16	517	484.3	607.5	503.1	640.4	521.1	308.6	483.4	498	632.6	632.2	594.1	1428935_at
1430692_a_at	AK005023	Sel1l	0.982613	0.0968455	24	8	67.9	68.3	115.5	69.5	49	67.3	72.3	75.2	68.7	71.4	67.5	45	1430692_a_at
1431753_x_at	AK012124	Urm1	0.982613	0.0968455	28	4	134.1	174.1	133.6	152.6	131.6	115.9	144.9	145.7	135.4	133.3	132.4	122.9	1431753_x_at
1422765_at	BM228525	Mapre1	0.982613	0.0968455	26	17	19.7	19.7	19.8	20.2	20.4	20.1	20.4	19.4	19.9	19.8	22.7	19.9	1422765_at
1417752_at	NM_011779	Coro1c	0.982613	0.0968455	24	6	21	24.9	27.3	21.5	21.2	21.4	21.8	23.1	21.5	21	19.5	18.1	1417752_at

## Sheet: Rhythmic-S2
Probe.Set.ID	Representative.Public.ID	Gene.Symbol	BH.Q	ADJ.P	PER	LAG	E18.CT2	E18.CT6	E18.CT10	E18.CT14	E18.CT18	E18.CT22	E19.CT2	E19.CT6	E19.CT10	E19.CT14	E19.CT18	E19.CT22
1424523_at	BC024727	Elmo1	0.831963	0.000294162	20	12	31.2	32.5	32.9	33.1	32.9	32.4	32.6	33.1	33.4	32.7	32.3	32.8
1452346_at	AV032053	B3gnt1	0.994321	0.000794327	28	0	148.7	123.3	90.7	76.5	85.3	96.5	133.8	106.3	100.5	84.4	83.8	85.2
1423152_at	BF303544	Vapb	0.994321	0.00136397	28	18	872.1	850.3	886.1	872.1	1000	956.5	953.6	858.9	860.9	908.3	976.9	993.5
1422907_at	NM_008141	Gnat2	0.994321	0.00193362	24	6	167.2	296.6	175.5	148.1	99.5	112.6	154.1	194.6	120.7	108.8	72.8	106.4
1428988_at	AK006128	Abcc3	0.994321	0.00193362	20	8	215.6	233.8	314.2	220.9	173.9	217.4	224.4	235.4	174.4	159.5	189	240.5
1418893_at	NM_017463	Pbx2	0.994321	0.00193362	24	2	788.1	750.9	659	650.6	651	651.5	763.6	760.6	654	642.5	639.9	696.6
1424198_at	BC021314	Dlg5	0.994321	0.00193362	24	12	49.5	53.4	53.1	63	56.2	52.5	52	54.3	55.1	57.5	52.9	51.8
1426554_a_at	BI407347	Pgam1	1	0.00432044	28	26	19080.8	18239.3	14059.3	15400	16737.1	17929	20601.1	22220.5	17796.1	15116.2	15065.1	17468.9
1451225_at	BC003980	Ptpn11	1	0.00432044	20	0	2521.6	2094	1813.4	2050.7	2299	2329.4	1989.1	1935	2126	2452.5	2452.8	2160.7
1451989_a_at	BC027056	Mapre2	1	0.00432044	20	14	2370.4	2048.4	2411.8	3019.1	2414.3	2331.3	2114.9	2214.8	2707.7	2716.1	2167.1	1969
1423710_at	BC006702	Dlst	1	0.00432044	20	4	1653.7	1886.1	1521.4	1415.6	1540	1613.4	1801.8	1561.8	1541.4	1577	1707.5	1772.4
1415710_at	BM123013	Cox18	1	0.00432044	20	18	259.4	238.8	161.1	237.2	243.7	238.4	223.3	232.1	243.6	269.8	237.4	232.6
1443969_at	BE199054	Irs2	1	0.00432044	24	2	199.9	191.1	178.8	168.5	167	175.9	221.5	185.6	175.1	133.3	142.3	227
1450903_at	BF138887	Rad23b	1	0.0089799	20	18	2571.9	2129.5	1744	2351.2	2542	2510.3	2530.5	2250.2	2463.3	2695.8	2550.1	2347.6
1448145_at	AK004087	Wwp2	1	0.0089799	20	6	386.2	562.5	560.9	381	309.9	386.9	485.4	394.4	302.2	312.6	384.1	441.4
1434479_at	AV246911	Col5a1	1	0.0089799	20	18	752.6	615.4	420.6	638.9	622.1	668.5	596.7	574.1	697.7	718.9	705	562.1
1426483_at	BF457576	Prkrir	1	0.0089799	24	14	363.3	349	419.8	468.8	455	367	378.1	409.1	427	451.3	446.7	390
1452024_a_at	AF030333	Ldb1	1	0.0089799	24	4	367.6	334.1	288.6	285.9	261.9	264.1	331	332.6	293.6	255.9	261.8	288.7
1416147_at	BE912771	Hspa4	1	0.0089799	20	18	243.1	213.5	91.6	286.6	237.1	234.8	206.8	166.7	208.1	250.6	222.7	151.1
1417801_a_at	NM_008905	Ppfibp2	1	0.0089799	20	6	79.2	87.4	71.6	62.7	58.3	70.9	94.7	87.3	68.6	72.3	81.8	114.2
1453853_a_at	AI481688	Arhgef12	1	0.0089799	28	2	76.4	82.8	63.4	55.5	51	55.3	68.2	67.8	58.4	56.4	56.2	53.6
1421286_a_at	NM_018731	Atp4a	1	0.0089799	20	12	31.2	32.1	32.2	37.6	32.3	32	32.2	33	32.9	32	31.8	32.2
1422765_at	BM228525	Mapre1	1	0.0132603	20	12	33.8	34.5	35.7	37.4	35.1	34.5	35.5	35.2	35.5	34.6	33.8	35
1460173_at	BC010840	Lasp1	1	0.0175407	20	18	1231.1	981.7	702.2	918.4	1182	1062.7	948.1	1083.2	1116.5	1283.2	1162.8	908.7
1422533_at	NM_020010	Cyp51	1	0.0175407	28	16	1191.1	1087.6	1207.3	1637.8	2051.6	1355.3	1049.4	1052.8	1108.5	1630.5	1293.6	1687.8
1427032_at	AK019546	Herc4	1	0.0175407	20	8	2029.5	2272.8	2688.1	1994.6	2053.6	1974.4	2160.9	2180.6	2080.4	1924.5	2064.8	2626
1418206_at	NM_022324	Sdf2l1	1	0.0175407	28	22	915.9	807.9	774.3	815.4	998.1	1055.7	924.9	1052.8	671.9	798.3	814	992.9
1416892_s_at	BC021353	Fam107b	1	0.0175407	24	16	1477.8	1726.8	1803.5	1858.2	1914.2	1812.7	1768.3	1329.7	1770.9	2245.9	1970.3	1753.1
1416770_at	NM_021537	Stk25	1	0.0175407	20	6	962	1075.9	1152.6	953.2	975.1	1037.4	1112.3	1029.4	953.6	869	1002.4	1141.6
1421945_a_at	NM_023323	Rpf2	1	0.0175407	24	19	520.9	486.3	438.9	531.8	648.7	590.8	497.9	514.3	446.7	562.8	549.9	584.4
1427469_at	BI251153	Helz	1	0.0175407	24	6	327.6	353	350.1	283.5	270.5	277.9	292.1	390.1	346.4	342.5	288.8	327.7
1448599_s_at	NM_133873	Miip	1	0.0175407	20	6	178.6	223.5	241.6	176.8	177.3	183.7	225.9	194.9	161.9	158.5	181.2	185.3
1435981_at	BM118398	Nav2	1	0.0175407	28	4	139.4	166.1	85.5	123.9	110.3	108.2	126.8	129.6	145.1	127.7	120.8	109.2
1418162_at	AF185285	Tlr4	1	0.0175407	20	14	104	89	113.5	128	125.8	97.4	109.9	110.7	116.6	118.6	107.3	92.8
1418890_a_at	BB349707	Rab3d	1	0.0175407	24	0	212.2	169.7	169.5	155.6	158.3	189.4	184.5	173.9	159.9	154.2	179.2	170.1
1416457_at	NM_016765	Ddah2	1	0.0175407	20	2	263.3	277.8	244.5	248.1	249	285	249.1	224.9	199.5	245.6	262.5	262.3
1450978_at	BB324672	Dvl1	1	0.0175407	24	18	328.7	348.6	349.7	346.9	405.9	355.8	350	320.3	327.4	370.1	410.7	402.6
1415976_a_at	AU080787	Carhsp1	1	0.0249998	20	4	888.9	951.2	1081.6	815.2	851.2	851.9	948.1	862.3	802.7	853.1	862.3	936.8
1455563_at	BM210028	Ddx49	1	0.0249998	24	4	235.3	275.6	235.1	230.3	226.8	230.2	232	233.1	232	198.9	230	233.2
1451918_a_at	BC023059	Loh12cr1	1	0.0249998	20	12	86.5	88	88.5	89.5	88.6	88	88.5	89	88.6	88.1	87.5	86.8
1422708_at	BB205102	Pik3cg	1	0.0249998	20	10	43.3	44.6	44.7	45	44.1	43.9	44.4	56.6	53.3	44.7	44.4	45
1417864_at	NM_008828	Pgk1	1	0.032459	20	6	24864.2	25272.4	26017.2	23480.3	23708.7	25871.9	26971.2	25254.7	20526.3	20071.8	22556.1	26163
1436783_x_at	AV021552	Ywhab	1	0.032459	20	18	14415.5	12556.8	11098.5	13657.5	13006.8	12842.4	12457.1	10861.4	13666.4	14268.8	14031.3	12637
1424771_at	BF661121	H2afj	1	0.032459	20	6	3579.4	4607.3	5394.9	3551.4	4025.7	4150.1	4169	4418.6	3293.4	3389.4	4081.2	4646.5
1426355_a_at	BB667858	6330578E17Rik	1	0.032459	20	18	2719.4	2243.3	1865.6	2675	2551	2576.4	2175.3	2042.8	2311.2	2404.9	2336.2	1959.6
1450522_a_at	NM_008197	H1f0	1	0.032459	28	26	959.2	1122.4	742.8	498.4	773.1	1007.7	1112.3	1286.5	672.2	518.6	705.3	880.2
1423039_a_at	AV144956	Bzw1 /// Gm11652	1	0.032459	24	16	915.1	761.8	789.4	949.5	1136.3	1055.7	777.9	904.7	996.4	972.5	965.4	933.7
1429370_a_at	AK007547	Psmd11	1	0.032459	20	18	1371.2	1358.7	912.3	1069.2	1119.3	1117.8	1017.2	1016	1109.6	1166	1017.6	950.4
1417766_at	NM_025558	Cyb5b	1	0.032459	24	16	461.2	297.9	228.2	555.1	587	458.4	436.3	289.7	502.9	709.1	758.1	450.1
1418502_a_at	AW548944	Oxr1	1	0.032459	20	16	579.7	521.4	439.3	649.9	685.8	599.3	571.2	621.5	673.4	632	529	501.5
1422888_at	NM_019403	Rnf5	1	0.032459	28	26	1022.2	917.3	628.4	883.9	902.3	929.2	1065	948.2	926.5	922.8	870.9	714.8
1426419_at	AK005802	Rbm26	1	0.032459	20	12	817.9	856.8	936.7	929.9	828.5	788.4	881.3	1030.9	1098.5	892.4	608.2	1033
1420872_at	BF472806	Gucy1b3	1	0.032459	28	22	265.3	254	180	245.2	339.1	346.5	269.8	313.3	300.8	218.2	261.1	320.1
1417716_at	U82470	Got2	1	0.032459	24	2	1366.9	1133.2	1048.5	1110.2	798.4	1119.8	1184.6	1090.3	1001.1	790.1	826.2	954.8
1416578_at	NM_019712	Rbx1	1	0.032459	28	20	743	720.1	728.2	841.7	781.3	804.7	777.5	760.7	724.8	759	866.9	781.4
1455776_x_at	BE951004	Bola2	1	0.032459	20	8	754.4	767	967.9	764.2	721.7	794.1	792.4	803.8	729.5	747.7	751.1	871.6
1434044_at	AV286809	Repin1	1	0.032459	24	2	332.4	361.5	325.6	262.5	272.8	320.2	348.6	318.1	322.4	281.8	319.4	327.7
1434552_at	BB372571	Wdr77	1	0.032459	28	14	236.6	256.4	247.7	295	287.7	256.9	258.5	233.6	266.4	257.8	302.6	260
1450932_s_at	BB795072	Dock9	1	0.032459	28	4	124.4	125.9	110.4	104.6	116	106.4	120	123	143.8	122.4	114.7	99.4
1420882_a_at	BE996461	Acd	1	0.032459	20	12	105.9	110.6	113.7	126.3	111.7	107.1	110.9	110.2	112	110.3	105.2	111.2
1451379_at	BC006596	Rab22a	1	0.032459	24	18	204.7	198.2	194.6	198	210.3	200.9	200.5	176	198.3	199.3	210.2	201.1
1448332_at	NM_023041	Pex19	1	0.032459	20	2	104.6	100.9	99.7	98.7	99.9	114.4	107	87.3	92.8	88.6	108.7	101.5
1431753_x_at	AK012124	Urm1	1	0.0448643	28	20	94.5	94.5	96	119.1	111.2	99.7	97.9	96.7	92.3	94.4	97.3	98.8
1419158_a_at	NM_080636	Hars2	1	0.0448643	20	4	60.1	63.2	68.4	58.6	60	61.6	68.9	62.3	57	61.6	68.7	62.2
1419144_at	NM_053094	Cd163	1	0.0448643	20	12	70.6	72.5	73.8	84.4	73.9	72.9	78.9	74.3	75.3	73	72.5	73.6
1447984_at	BG066069	D1Ertd75e	1	0.0448643	20	10	40.4	41.4	45.1	42.5	41.9	41.4	41.8	42.3	42.7	41.4	41.3	44.9
1433444_at	BB705380	Hmgcs1	1	0.0572696	20	16	32729.5	28676.5	16755.9	31589.1	38108.2	35014	31653.6	31748.2	33458.7	35968.8	29901.4	28361.9
1432164_a_at	AK003189	Gcsh	1	0.0572696	28	16	10094.1	10101.9	11471	11265.5	12277.9	10877.5	10707.5	10139.4	9586.5	10427.6	11569.6	10907.7
1422576_at	NM_016843	Atxn10	1	0.0572696	24	2	5271.9	5553.6	4829.1	4004.7	4098.4	4280.9	4828.4	4451.6	4184	3702.8	4272.3	4048.3
1460547_a_at	BB722680	Hnrnpk	1	0.0572696	28	0	28587.9	27971.4	28284.8	26945.6	27644.7	27205.7	28168.3	30478.4	32276.1	28075.8	25790.5	27039.1
1416005_at	NM_008947	Psmc1	1	0.0572696	20	0	3680.9	3313.8	2382.3	2952.6	2896.3	3165	2869.1	2840	2711	3019	3060.2	2905.5
1429227_x_at	AK007322	Nap1l1	1	0.0572696	20	16	5784	5808.4	5021.8	6129.5	6181.6	5828.8	5286.2	5506.5	5787.9	5806.1	5712.2	4996.1
1426913_at	AK014742	Lss	1	0.0572696	24	16	2078.4	1461	986.8	2462	2680.7	2458.8	2139.8	1871.9	2698.4	3333.3	2596.7	2289.2
1415918_a_at	NM_009415	Tpi1	1	0.0572696	24	3	13567.7	14665.5	13504.9	12519.4	13030.2	13312	15669.3	16626.1	11650.6	11438.7	11373.3	15165.5
1450010_at	AK012103	Hsd17b12	1	0.0572696	24	20	3840.7	3005.1	2628.8	3478.6	3852.7	3877.8	3048.1	3093.8	2752.5	3448.2	3718	3227.5
1448717_at	NM_008097	Gcdh	1	0.0572696	28	26	2275.9	2204.8	1936.1	1810.3	1873.7	2033.6	2425.6	2350.8	2226.7	2113.5	2018.6	2210.9
1427548_a_at	U53455	Clns1a	1	0.0572696	20	18	924.5	719.2	567.1	738.6	850.3	841.7	649.1	732.6	669.8	745	811.8	560.2
1422577_at	AB056479	Cs	1	0.0572696	24	4	2248.2	1669.7	1878.4	1663.4	1514.4	1547.3	1669.3	1673.8	1636	1543.5	1559.7	1574.1
1416127_a_at	NM_016878	Dnpep	1	0.0572696	22	10	2294	2214.1	1705.2	2120.2	2472	2241.3	2261.2	2095	1902.1	2225.2	2423.2	2207.4
1417245_at	NM_021434	Gpr180	1	0.0572696	24	15	336.8	378	439.6	592.9	591.8	553.1	527	530.7	545	544	586.6	542.4
1427670_a_at	M97636	Tcf12	1	0.0572696	20	12	3424	3551.2	3490.8	3637	3628.7	3140.6	3104.8	3708.4	3519.9	3427.9	2782.6	3278.7
1449043_at	BC021631	Naga	1	0.0572696	24	4	910.5	1001.9	863.9	825.7	762.1	736.1	816.1	884.8	751.4	713.2	624.8	742.2
1460692_at	BI412952	Ehmt2	1	0.0572696	20	4	686.9	743.5	619.6	617.1	546.2	598	673.4	631.2	504.2	574.1	693.7	685.7
1423129_at	BQ032685	Shoc2	1	0.0572696	20	16	1045.9	1002.2	965	1061.9	1203.9	1005.2	960.1	1056.7	992.7	1097.8	1093.1	785.2
1418453_a_at	NM_009721	Atp1b1	1	0.0572696	28	0	709.1	848.4	572.4	557.6	571.7	543.7	640.4	625	576.5	573.1	542.5	553
1426265_x_at	AV336908	Dlat	1	0.0572696	24	4	1038.1	1050.5	1098.4	934.9	958.8	1001.2	1124.2	1054.4	1040.5	832	900.9	967.5
1421410_a_at	BC002123	Pstpip2	1	0.0572696	20	16	253.8	183.3	235.4	256.3	336.7	269.3	257.7	238.8	292.1	316.5	266.7	245.6
1416207_at	NM_133682	Taz	1	0.0572696	24	2	501.4	517.4	413	382.3	366.1	416.7	527.8	433.4	440.1	351.5	434.2	412.8
1435275_at	AV013496	Cox6b2	1	0.0572696	24	4	2435.8	3029.4	2538.7	2463.2	2280.7	2520.2	2559.2	3089.2	2183.1	1682.4	1602.8	2349.5
1460548_a_at	AI505281	Eral1	1	0.0572696	24	2	744.1	741	742	603.4	573.3	701.5	816.7	694.1	579.9	560.5	728.3	726.3
1424586_at	AF424697	Ehbp1	1	0.0572696	28	0	403.7	384.2	296.6	314.9	317.5	304.7	335.8	418	384	269.1	247.2	278.8
1422629_s_at	NM_015756	Shroom3	1	0.0572696	20	18	122.6	119.9	94	128.8	145.1	103.6	124.8	118.7	135.3	186.4	143.5	103.5
1418587_at	U21050	Traf3	1	0.0572696	20	18	78.6	60.6	51.3	65.2	64.7	56.3	51.9	52.4	54.9	111.2	58.2	52.1
1416681_at	AK018443	Ube3a	1	0.0572696	20	14	332.6	224.9	312.7	330.7	307.2	294.4	273.1	417.8	378.7	358.1	259.4	286.5
1451465_at	BC016456	Ubl7	1	0.0572696	24	4	286	306.1	308.5	285.8	275	286.6	288.2	293	282.1	280.5	285.4	280.7
1452012_a_at	BC024423	Exosc1	1	0.0572696	20	18	889.2	918.4	692.4	987.8	954.4	873.1	833.8	782.1	825.4	1031.4	932	767.5
1430692_a_at	AK005023	Sel1l	1	0.0572696	28	2	54.5	49.9	50	49.6	50.2	49.8	50.2	52.4	51.3	49.9	49.4	47.1
1417752_at	NM_011779	Coro1c	1	0.0572696	28	4	32.1	36.4	31.8	31	31.7	31.7	32.4	32.2	32.5	31.8	31.1	31.6
1416521_at	NM_009156	Sepw1	1	0.0770576	24	10	115.3	149.3	119.7	136.3	118.7	100.2	118.5	118.7	128.5	136.6	105.7	87.3
1427151_at	BC021511	Qser1	1	0.0770576	20	10	119.2	140.2	155.8	141.5	142.9	141.5	133.7	169	146.4	139.9	135.8	144.9
1424597_at	W34605	ORF19	1	0.0770576	20	6	169.2	204.1	168.5	166.6	158.4	165.5	168.5	181.4	149.8	144.1	170.7	189.4
1451036_at	BB095517	Spg21	1	0.0770576	24	21	441.4	442.3	391.4	434.1	445.3	480.6	443.4	448.8	439.7	441.4	449.2	486.1
1451990_at	BC027056	Mapre2	1	0.0770576	28	12	69	72	75.3	80	71.6	71.7	69.9	67.6	73	71.9	74.6	73
1448969_at	NM_026510	Ftsj2	1	0.0770576	24	10	154	155.7	163.6	162.6	157.2	155.8	156.6	159.5	158.7	156.1	155.8	152.8
1426244_at	BC027056	Mapre2	1	0.0770576	20	10	95.7	105.7	102.7	102.6	100.1	99.1	100.1	100.4	102.4	98.6	98.4	100.1
1425810_a_at	BF124540	Csrp1	1	0.0770576	28	24	96.4	83.7	83.9	82.8	84.4	84.5	83.9	84.6	83.1	79.3	83	84.3
1423111_at	BM213627	Atp5a1	1	0.0968455	24	0	15804.4	14386.2	12945.2	13533.3	12610.4	13141.1	14542.8	12710.1	11204.5	12005.3	13065.9	13582.7
1455002_at	AV331223	Ptp4a1	1	0.0968455	24	16	3087.6	3058.7	2732.4	4231	3431.6	4147.6	3365.7	3265.9	3864.6	4202	4309.8	4023.6
1436297_a_at	AW212189	Grina	1	0.0968455	24	4	11095	12122.9	9618	10700.4	10142.1	10497.2	11318.8	11843.7	10500.2	8747.1	8780.2	8749.7
1425603_at	BC006049	Tmem176a	1	0.0968455	28	12	1880.2	1545	1829.1	1821.7	1637.7	1449	1302.9	1335.7	1571.1	2013.5	1970.2	1661.5
1428068_at	AK003990	Samm50	1	0.0968455	20	6	1394.9	1564.5	1568.5	1343.9	1204.8	1386.5	1446.5	1240.9	1163.9	1120.3	1387.5	1530
1415963_at	NM_019868	Hnrnph2	1	0.0968455	20	12	3493.6	3558.1	3783.8	3610.7	3811.1	3442.9	3786.6	4050.7	4623.6	3707.6	3308.6	3891.9
1455105_at	AV117227	Ptpn12	1	0.0968455	24	14	2593.8	2679	2865.1	3079.5	2940.2	2867	2915.1	2791.3	2938.4	3344.4	3043.3	3287.4
1450859_s_at	AK009276	Gm15361 /// Ube2d3	1	0.0968455	28	14	1311.5	1441.6	1742.4	1629.7	1528	1664.7	1409.6	1244.9	1581.8	1621.5	1696.5	1816.5
1416778_at	BE197945	Sdpr	1	0.0968455	28	14	2454.7	2576.2	2767.4	2710.4	2765.2	2820.8	2522.1	2441.8	2682.8	3368.8	3163.9	3148.8
1416138_at	BC008997	Anxa7	1	0.0968455	24	2	2802.4	2763.3	2388.3	2364.7	2283.1	2488.8	2431.7	2492.8	1957.2	1902.3	2334.1	2308.9
1415733_a_at	BI080296	Tomm5	1	0.0968455	28	20	5248.1	5128.2	7629.7	5276.4	5279.4	5795.8	5490.5	5150.6	4032.8	4750.6	5509.3	5757.7
1423067_at	AV056485	Cdk5rap3	1	0.0968455	20	4	912.3	1062.1	741.8	836.4	736.5	1079.6	936.8	863.3	754.5	780.8	957.7	1121.5
1421662_a_at	NM_030254	Tusc3	1	0.0968455	24	5	1644.1	1694.9	1676.8	1508.9	1496	1545.4	1415.2	1772.1	1562.9	1479.1	1289.3	1630.7
1426924_at	AA709668	Rc3h2	1	0.0968455	20	12	1517.5	1542.2	1677.9	1859.3	1571.5	1667.3	1796.1	1897.8	2006.8	1711.4	1506.1	1829.9
1427011_a_at	AJ294535	Lancl1	1	0.0968455	20	8	518.5	676.7	703.1	570.9	527.8	513.5	532.4	572.5	476	455.3	555.7	670.5
1433952_at	BI692446	Tufm	1	0.0968455	20	2	664	571.7	469	524.4	538.6	551.2	532.8	525	451	527	529.1	527.5
1427411_s_at	BB812902	Dleu2	1	0.0968455	24	14	143.4	165.3	236.2	254.2	302.2	245.5	241.1	233.7	253.3	308.2	235.3	245.6
1455644_at	BM934830	Vps53	1	0.0968455	20	6	167.3	190.8	206.1	144.9	131.2	133	168.2	139.1	137.3	131.3	140.6	172.6
1449346_s_at	BM228482	Riok1	1	0.0968455	26	2	490.7	507.9	436.6	389.2	427	435.7	434.3	535.6	427.2	429.3	423	434.9
1424421_at	BC006806	Flad1	1	0.0968455	20	6	190.6	263.6	198.2	231.5	158.4	255.3	302.5	234.2	231	211.1	217.8	341.8
1423065_at	BB795491	Dnmt3a	1	0.0968455	28	4	275.7	246.8	233.8	251.2	196.6	200.3	229	227.7	231.6	226.2	222.7	193.1
1426160_a_at	AF062076	Stk16	1	0.0968455	24	18	427.4	389	405.2	485.1	412.5	463.5	415.5	331.2	342.7	454.4	538.5	422.9
1427691_a_at	Y09864	Ifnar2	1	0.0968455	28	0	289.9	222	181.4	203.7	208.4	205.9	255.2	301.8	230.4	183	179.6	245.6
1420091_s_at	AI452146	Morc3	1	0.0968455	20	10	717.6	776.9	621.8	814.3	770.9	718.5	779.2	881.2	810.4	759.5	723.8	994.4
1428935_at	AI988026	Canx	1	0.0968455	20	14	295.2	269	301.4	311.4	325.1	319	286.7	305.7	315.8	300.3	269.1	280.1
1417742_a_at	AF438610	Dmap1	1	0.0968455	28	26	262.2	179.6	123.1	111.7	142.7	132.8	133.9	122	123.7	120.8	116.1	121.3
1417474_at	NM_023831	1500035H01Rik	1	0.0968455	20	4	282.8	308.9	289.3	253.1	278.9	347.7	352.7	334.3	215.8	286.2	285.5	289.9
1439403_x_at	BB369233	Rlim	1	0.0968455	20	10	257.3	297.8	329.7	299.8	319.6	294.7	281.3	339.2	308.6	288	282.3	303.1
1426474_at	AI851949	Atpaf2	1	0.0968455	24	2	336.7	328.2	315.4	299.4	282	320.4	326.1	305.1	187.6	224	299.9	299
1448761_a_at	NM_017478	Copg2	1	0.0968455	28	4	451.5	466.4	418.9	425.5	406.8	418.2	430	429.9	430.6	471.8	410.2	417.2
1421135_a_at	NM_026949	Cnot8	1	0.0968455	20	3	313	352.1	296.2	287.4	292.2	298.4	295.2	292.1	282.4	284	298.9	292.4
1417692_at	NM_021354	Drg2	1	0.0968455	24	2	557.8	492.9	446.2	420.7	437.7	431.1	453.5	423.6	400.9	332	368.1	455.1
1416691_at	NM_019581	Gtpbp2	1	0.0968455	28	26	106	96.1	76.2	75.5	87.1	85.7	89.8	95.7	94.7	77.1	86.8	87.4
1426893_at	BC023470	Fam102a	1	0.0968455	20	10	95.8	105.2	116.3	105.2	107.1	106.8	107.7	116.8	110.6	107.3	106.8	108.4
1416600_a_at	AF282255	Rcan1	1	0.0968455	25.3333	14.6667	323.8	374.9	386.2	381.6	444.2	378.9	363	385.7	387.1	411	431.5	404.5
1449702_at	AU016206	Zfand2a	1	0.0968455	28	10	62.8	82.4	86	75.4	70.9	69.5	68.6	65	72.2	76.6	69.6	65.6
1428134_at	AK004527	Coq9	1	0.0968455	20	4	2534.6	2883.2	2546.7	2626.6	2522.4	2834	2993.6	2737	2408.1	2313.8	2891.2	2765
1417195_at	NM_133791	Wwc2	1	0.0968455	20	10	73.2	77.4	78.2	81.8	78.9	77.5	80.5	85.1	80.3	77.3	73.7	85.8
1435449_at	BM120925	Bcl2l11	1	0.0968455	20	16	45.1	43	41.9	42.5	48.1	43.8	41.4	44.4	47.1	49.9	41.2	41.7

## Sheet: Common
Probeset	Genbank	Gene	Symbo
1426554_a_at	BI407347	phosphoglycerate mutase 1	Pgam1
1420091_s_at	AI452146	microrchidia 3	Morc3
1448332_at	NM_023041	peroxisomal biogenesis factor 19	Pex19
1455105_at	AV117227	protein tyrosine phosphatase, non-receptor type 12	Ptpn12
1435981_at	BM118398	neuron navigator 2	Nav2
1417801_a_at	NM_008905	PTPRF interacting protein, binding protein 2 (liprin beta 2)	Ppfibp2
1416138_at	BC008997	annexin A7	Anxa7
1429370_a_at	AK007547	proteasome (prosome, macropain) 26S subunit, non-ATPase, 11	Psmd11
1460173_at	BC010840	LIM and SH3 protein 1	Lasp1
1416770_at	NM_021537	serine/threonine kinase 25 (yeast)	Stk25
1426893_at	BC023470	family with sequence similarity 102, member A	Fam102a
1421410_a_at	BC002123	proline-serine-threonine phosphatase-interacting protein 2	Pstpip2
1451379_at	BC006596	RAB22A, member RAS oncogene family	Rab22a
1423111_at	BM213627	ATP synthase, H+ transporting, mitochondrial F1 complex, alpha subunit 1	Atp5a1
1429227_x_at	AK007322	nucleosome assembly protein 1-like 1	Nap1l1
1417766_at	NM_025558	cytochrome b5 type B	Cyb5b
1423039_a_at	AV144956	basic leucine zipper and W2 domains 1 /// basic leucine zipper and W2 domains 1 pseudogene	Bzw1 /// Gm11652
1448145_at	AK004087	WW domain containing E3 ubiquitin protein ligase 2	Wwp2
1428134_at	AK004527	coenzyme Q9 homolog (yeast)	Coq9
1426483_at	BF457576	protein-kinase, interferon-inducible double stranded RNA dependent inhibitor, repressor of (P58 repressor)	Prkrir
1427691_a_at	Y09864	interferon (alpha and beta) receptor 2	Ifnar2
1448599_s_at	NM_133873	migration and invasion inhibitory protein	Miip
1451990_at	BC027056	microtubule-associated protein, RP/EB family, member 2	Mapre2
1426265_x_at	AV336908	dihydrolipoamide S-acetyltransferase (E2 component of pyruvate dehydrogenase complex)	Dlat
1433444_at	BB705380	3-hydroxy-3-methylglutaryl-Coenzyme A synthase 1	Hmgcs1
1417864_at	NM_008828	phosphoglycerate kinase 1	Pgk1
1450010_at	AK012103	hydroxysteroid (17-beta) dehydrogenase 12	Hsd17b12
1416892_s_at	BC021353	family with sequence similarity 107, member B	Fam107b
1422577_at	AB056479	citrate synthase	Cs
1427032_at	AK019546	hect domain and RLD 4	Herc4
1417474_at	NM_023831	RIKEN cDNA 1500035H01 gene	1500035H01Rik
1421135_a_at	NM_026949	CCR4-NOT transcription complex, subunit 8	Cnot8
1443969_at	BE199054	insulin receptor substrate 2	Irs2
1434044_at	AV286809	replication initiator 1	Repin1
1418453_a_at	NM_009721	ATPase, Na+/K+ transporting, beta 1 polypeptide	Atp1b1
1419144_at	NM_053094	CD163 antigen	Cd163
1415710_at	BM123013	COX18 cytochrome c oxidase assembly homolog (S. cerevisiae)	Cox18
1448969_at	NM_026510	FtsJ homolog 2 (E. coli)	Ftsj2
1415918_a_at	NM_009415	triosephosphate isomerase 1	Tpi1
1422888_at	NM_019403	ring finger protein 5	Rnf5
1451036_at	BB095517	spastic paraplegia 21 homolog (human)	Spg21
1418206_at	NM_022324	stromal cell-derived factor 2-like 1	Sdf2l1
1417742_a_at	AF438610	DNA methyltransferase 1-associated protein 1	Dmap1
1416207_at	NM_133682	tafazzin	Taz
1448761_a_at	NM_017478	coatomer protein complex, subunit gamma 2	Copg2
1450932_s_at	BB795072	dedicator of cytokinesis 9	Dock9
1451465_at	BC016456	ubiquitin-like 7 (bone marrow stromal cell-derived)	Ubl7
1439403_x_at	BB369233	ring finger protein, LIM domain interacting	Rlim
1460547_a_at	BB722680	heterogeneous nuclear ribonucleoprotein K	Hnrnpk
1455002_at	AV331223	protein tyrosine phosphatase 4a1	Ptp4a1
1449043_at	BC021631	N-acetyl galactosaminidase, alpha	Naga
1426924_at	AA709668	ring finger and CCCH-type zinc finger domains 2	Rc3h2
1452024_a_at	AF030333	LIM domain binding 1	Ldb1
1417245_at	NM_021434	G protein-coupled receptor 180	Gpr180
1426160_a_at	AF062076	serine/threonine kinase 16	Stk16
1416600_a_at	AF282255	regulator of calcineurin 1	Rcan1
1424597_at	W34605	open reading frame 19	ORF19
1416578_at	NM_019712	ring-box 1	Rbx1
