# Supplementary material for: Circadian Rhythms of Fetal Liver Transcription Persist in the Absence of Canonical Circadian Clock Gene Expression Rhythms In Vivo
Source: PLoS One. 2012 Feb 23;7(2):e30781. doi: 10.1371/journal.pone.0030781 (PMC3285613; doi:10.1371/journal.pone.0030781)
Supplement: Table S3 — DAVID annotation and enrichment results of rhythmic transcripts in fetal liver. (XLS) [file pone.0030781.s010.xls]

## Sheet: FetalRythmicCluster-David
Annotation Cluster 1	Enrichment Score: 2.244951609556464
Category	Term	Count	%	PValue	Genes	List Total	Pop Hits	Pop Total	Fold Enrichment	Bonferroni	Benjamini	FDR
SP_PIR_KEYWORDS	mitochondrion	18	12.5874	6.6529e-05	1428068_AT, 1423710_AT, 1433952_AT, 1419158_A_AT, 1418502_A_AT, 1417766_AT, 1435449_AT, 1448717_AT, 1423111_AT, 1426265_X_AT, 1415710_AT, 1417716_AT, 1426474_AT, 1422577_AT, 1415733_A_AT, 1428134_AT, 1432164_A_AT, 1435275_AT	132	790	17854	3.08182	0.0130868	0.00328788	0.0832181
GOTERM_CC_FAT	GO:0005739~mitochondrion	24	16.7832	0.000177167	1428068_AT, 1417692_AT, 1423710_AT, 1433952_AT, 1419158_A_AT, 1418502_A_AT, 1426355_A_AT, 1421662_A_AT, 1417766_AT, 1448969_AT, 1435449_AT, 1448717_AT, 1423111_AT, 1426265_X_AT, 1415710_AT, 1417716_AT, 1426474_AT, 1422577_AT, 1418890_A_AT, 1415733_A_AT, 1428134_AT, 1432164_A_AT, 1435275_AT, 1416207_AT	99	1322	12504	2.29294	0.0341317	0.0341317	0.2211
SP_PIR_KEYWORDS	transit peptide	12	8.39161	0.00055205	1415710_AT, 1426265_X_AT, 1417716_AT, 1423710_AT, 1433952_AT, 1426474_AT, 1422577_AT, 1428134_AT, 1419158_A_AT, 1432164_A_AT, 1448717_AT, 1423111_AT	132	457	17854	3.55162	0.103571	0.0180577	0.688608
UP_SEQ_FEATURE	transit peptide:Mitochondrion	12	8.39161	0.00130183	1415710_AT, 1426265_X_AT, 1417716_AT, 1423710_AT, 1433952_AT, 1426474_AT, 1422577_AT, 1428134_AT, 1419158_A_AT, 1432164_A_AT, 1448717_AT, 1423111_AT	134	449	16021	3.19536	0.455753	0.455753	1.84075
GOTERM_CC_FAT	GO:0044429~mitochondrial part	12	8.39161	0.00260992	1415710_AT, 1426265_X_AT, 1428068_AT, 1417716_AT, 1433952_AT, 1422577_AT, 1415733_A_AT, 1419158_A_AT, 1417766_AT, 1435275_AT, 1448717_AT, 1423111_AT	99	524	12504	2.89244	0.400832	0.225941	3.21199
GOTERM_CC_FAT	GO:0031966~mitochondrial membrane	9	6.29371	0.00822222	1415710_AT, 1428068_AT, 1417716_AT, 1433952_AT, 1415733_A_AT, 1417766_AT, 1435275_AT, 1448717_AT, 1423111_AT	99	368	12504	3.08893	0.801748	0.332726	9.79998
GOTERM_CC_FAT	GO:0005743~mitochondrial inner membrane	8	5.59441	0.0085783	1415710_AT, 1428068_AT, 1417716_AT, 1433952_AT, 1417766_AT, 1435275_AT, 1448717_AT, 1423111_AT	99	296	12504	3.4136	0.815222	0.286605	10.2037
GOTERM_CC_FAT	GO:0031090~organelle membrane	14	9.79021	0.0103089	1423152_AT, 1417474_AT, 1428068_AT, 1433952_AT, 1421662_A_AT, 1417766_AT, 1448717_AT, 1423111_AT, 1448761_A_AT, 1415710_AT, 1422533_AT, 1417716_AT, 1415733_A_AT, 1435275_AT	99	809	12504	2.18571	0.868801	0.287166	12.1424
GOTERM_CC_FAT	GO:0019866~organelle inner membrane	8	5.59441	0.0112553	1415710_AT, 1428068_AT, 1417716_AT, 1433952_AT, 1417766_AT, 1435275_AT, 1448717_AT, 1423111_AT	99	312	12504	3.23854	0.891232	0.242186	13.1861
GOTERM_CC_FAT	GO:0005740~mitochondrial envelope	9	6.29371	0.0115931	1415710_AT, 1428068_AT, 1417716_AT, 1433952_AT, 1415733_A_AT, 1417766_AT, 1435275_AT, 1448717_AT, 1423111_AT	99	391	12504	2.90723	0.898279	0.224267	13.556
GOTERM_CC_FAT	GO:0031967~organelle envelope	10	6.99301	0.0255745	1415710_AT, 1428068_AT, 1417716_AT, 1433952_AT, 1415733_A_AT, 1417766_AT, 1435275_AT, 1416138_AT, 1448717_AT, 1423111_AT	99	540	12504	2.33895	0.993766	0.32335	27.6493
GOTERM_CC_FAT	GO:0031975~envelope	10	6.99301	0.0261119	1415710_AT, 1428068_AT, 1417716_AT, 1433952_AT, 1415733_A_AT, 1417766_AT, 1435275_AT, 1416138_AT, 1448717_AT, 1423111_AT	99	542	12504	2.33031	0.994405	0.309558	28.1462
GOTERM_CC_FAT	GO:0005759~mitochondrial matrix	5	3.4965	0.0391401	1426265_X_AT, 1417716_AT, 1422577_AT, 1419158_A_AT, 1448717_AT	99	163	12504	3.87433	0.999601	0.406495	39.2731
GOTERM_CC_FAT	GO:0031980~mitochondrial lumen	5	3.4965	0.0391401	1426265_X_AT, 1417716_AT, 1422577_AT, 1419158_A_AT, 1448717_AT	99	163	12504	3.87433	0.999601	0.406495	39.2731
GOTERM_MF_FAT	GO:0048037~cofactor binding	5	3.4965	0.0986553	1426265_X_AT, 1417716_AT, 1423710_AT, 1432164_A_AT, 1448717_AT	104	226	13288	2.82675	1	0.712465	73.833
Annotation Cluster 2	Enrichment Score: 2.0860617000760806
Category	Term	Count	%	PValue	Genes	List Total	Pop Hits	Pop Total	Fold Enrichment	Bonferroni	Benjamini	FDR
SP_PIR_KEYWORDS	lipoyl	3	2.0979	0.000526599	1426265_X_AT, 1423710_AT, 1432164_A_AT	132	5	17854	81.1545	0.0990396	0.0206428	0.656957
INTERPRO	IPR003016:2-oxo acid dehydrogenase, lipoyl-binding site	3	2.0979	0.00055652	1426265_X_AT, 1423710_AT, 1432164_A_AT	135	5	17763	78.9467	0.177489	0.177489	0.758782
GOTERM_MF_FAT	GO:0031405~lipoic acid binding	3	2.0979	0.00058605	1426265_X_AT, 1423710_AT, 1432164_A_AT	104	5	13288	76.6615	0.131244	0.131244	0.75381
GOTERM_MF_FAT	GO:0048037~cofactor binding	5	3.4965	0.0986553	1426265_X_AT, 1417716_AT, 1423710_AT, 1432164_A_AT, 1448717_AT	104	226	13288	2.82675	1	0.712465	73.833
GOTERM_MF_FAT	GO:0050662~coenzyme binding	4	2.7972	0.127648	1426265_X_AT, 1423710_AT, 1432164_A_AT, 1448717_AT	104	160	13288	3.19423	1	0.774575	82.8415
GOTERM_MF_FAT	GO:0031406~carboxylic acid binding	3	2.0979	0.140799	1426265_X_AT, 1423710_AT, 1432164_A_AT	104	85	13288	4.5095	1	0.753599	85.8965
Annotation Cluster 3	Enrichment Score: 1.8299245732792284
Category	Term	Count	%	PValue	Genes	List Total	Pop Hits	Pop Total	Fold Enrichment	Bonferroni	Benjamini	FDR
UP_SEQ_FEATURE	repeat:2-2	3	2.0979	0.014174	1415963_AT, 1460547_A_AT, 1428935_AT	134	22	16021	16.3036	0.998727	0.811122	18.421
UP_SEQ_FEATURE	repeat:2-1	3	2.0979	0.014174	1415963_AT, 1460547_A_AT, 1428935_AT	134	22	16021	16.3036	0.998727	0.811122	18.421
UP_SEQ_FEATURE	repeat:1-1	3	2.0979	0.0154404	1415963_AT, 1460547_A_AT, 1428935_AT	134	23	16021	15.5947	0.999302	0.702146	19.9029
UP_SEQ_FEATURE	repeat:1-2	3	2.0979	0.0154404	1415963_AT, 1460547_A_AT, 1428935_AT	134	23	16021	15.5947	0.999302	0.702146	19.9029
Annotation Cluster 4	Enrichment Score: 1.8117160333357822
Category	Term	Count	%	PValue	Genes	List Total	Pop Hits	Pop Total	Fold Enrichment	Bonferroni	Benjamini	FDR
GOTERM_BP_FAT	GO:0006091~generation of precursor metabolites and energy	8	5.59441	0.0034896	1426265_X_AT, 1415918_A_AT, 1423710_AT, 1422577_AT, 1417766_AT, 1426554_A_AT, 1417864_AT, 1423111_AT	103	261	13588	4.0436	0.957875	0.652052	5.30756
SP_PIR_KEYWORDS	glycolysis	4	2.7972	0.00359617	1426265_X_AT, 1415918_A_AT, 1426554_A_AT, 1417864_AT	132	42	17854	12.8817	0.509988	0.0853059	4.40801
GOTERM_BP_FAT	GO:0006096~glycolysis	4	2.7972	0.00435109	1426265_X_AT, 1415918_A_AT, 1426554_A_AT, 1417864_AT	103	44	13588	11.9929	0.980759	0.627558	6.57665
GOTERM_BP_FAT	GO:0006007~glucose catabolic process	4	2.7972	0.00695347	1426265_X_AT, 1415918_A_AT, 1426554_A_AT, 1417864_AT	103	52	13588	10.1479	0.998203	0.651334	10.3143
GOTERM_BP_FAT	GO:0019320~hexose catabolic process	4	2.7972	0.00695347	1426265_X_AT, 1415918_A_AT, 1426554_A_AT, 1417864_AT	103	52	13588	10.1479	0.998203	0.651334	10.3143
GOTERM_BP_FAT	GO:0046365~monosaccharide catabolic process	4	2.7972	0.00772052	1426265_X_AT, 1415918_A_AT, 1426554_A_AT, 1417864_AT	103	54	13588	9.77202	0.999108	0.633271	11.389
GOTERM_BP_FAT	GO:0044275~cellular carbohydrate catabolic process	4	2.7972	0.0103127	1426265_X_AT, 1415918_A_AT, 1426554_A_AT, 1417864_AT	103	60	13588	8.79482	0.999917	0.647791	14.9322
GOTERM_BP_FAT	GO:0046164~alcohol catabolic process	4	2.7972	0.0128144	1426265_X_AT, 1415918_A_AT, 1426554_A_AT, 1417864_AT	103	65	13588	8.1183	0.999992	0.622333	18.2258
KEGG_PATHWAY	mmu00010:Glycolysis / Gluconeogenesis	4	2.7972	0.0221111	1426265_X_AT, 1415918_A_AT, 1426554_A_AT, 1417864_AT	52	68	5738	6.49095	0.874995	0.64644	21.7121
GOTERM_BP_FAT	GO:0016052~carbohydrate catabolic process	4	2.7972	0.0229748	1426265_X_AT, 1415918_A_AT, 1426554_A_AT, 1417864_AT	103	81	13588	6.51468	1	0.689599	30.4141
GOTERM_BP_FAT	GO:0006006~glucose metabolic process	4	2.7972	0.0882529	1426265_X_AT, 1415918_A_AT, 1426554_A_AT, 1417864_AT	103	140	13588	3.76921	1	0.895897	76.3405
GOTERM_BP_FAT	GO:0019318~hexose metabolic process	4	2.7972	0.134043	1426265_X_AT, 1415918_A_AT, 1426554_A_AT, 1417864_AT	103	169	13588	3.12242	1	0.926307	89.4103
GOTERM_BP_FAT	GO:0005996~monosaccharide metabolic process	4	2.7972	0.173189	1426265_X_AT, 1415918_A_AT, 1426554_A_AT, 1417864_AT	103	191	13588	2.76277	1	0.935103	94.8541
Annotation Cluster 5	Enrichment Score: 1.6722234174441677
Category	Term	Count	%	PValue	Genes	List Total	Pop Hits	Pop Total	Fold Enrichment	Bonferroni	Benjamini	FDR
INTERPRO	IPR001715:Calponin-like actin-binding	4	2.7972	0.0147274	1435981_AT, 1451989_A_AT, 1426244_AT, 1422765_AT, 1451990_AT, 1424586_AT	135	68	17763	7.73987	0.994526	0.926014	18.3728
SMART	SM00033:CH	4	2.7972	0.0157445	1435981_AT, 1451989_A_AT, 1426244_AT, 1422765_AT, 1451990_AT, 1424586_AT	72	68	9131	7.45997	0.70999	0.70999	15.4534
UP_SEQ_FEATURE	domain:CH	3	2.0979	0.0415026	1451989_A_AT, 1426244_AT, 1422765_AT, 1451990_AT, 1424586_AT	134	39	16021	9.1969	1	0.915789	45.3679
Annotation Cluster 6	Enrichment Score: 1.6604094529574291
Category	Term	Count	%	PValue	Genes	List Total	Pop Hits	Pop Total	Fold Enrichment	Bonferroni	Benjamini	FDR
GOTERM_BP_FAT	GO:0006091~generation of precursor metabolites and energy	8	5.59441	0.0034896	1426265_X_AT, 1415918_A_AT, 1423710_AT, 1422577_AT, 1417766_AT, 1426554_A_AT, 1417864_AT, 1423111_AT	103	261	13588	4.0436	0.957875	0.652052	5.30756
GOTERM_BP_FAT	GO:0006732~coenzyme metabolic process	6	4.1958	0.00442946	1426265_X_AT, 1415918_A_AT, 1423710_AT, 1422577_AT, 1428134_AT, 1424421_AT	103	143	13588	5.5352	0.982083	0.552644	6.69131
GOTERM_BP_FAT	GO:0051186~cofactor metabolic process	6	4.1958	0.011957	1426265_X_AT, 1415918_A_AT, 1423710_AT, 1422577_AT, 1428134_AT, 1424421_AT	103	182	13588	4.34909	0.999982	0.628703	17.1106
GOTERM_BP_FAT	GO:0006084~acetyl-CoA metabolic process	3	2.0979	0.0225235	1426265_X_AT, 1423710_AT, 1422577_AT	103	31	13588	12.7667	1	0.703021	29.9109
KEGG_PATHWAY	mmu00020:Citrate cycle (TCA cycle)	3	2.0979	0.0305646	1426265_X_AT, 1423710_AT, 1422577_AT	52	31	5738	10.6787	0.944249	0.617981	28.8106
GOTERM_BP_FAT	GO:0006733~oxidoreduction coenzyme metabolic process	3	2.0979	0.0329199	1415918_A_AT, 1428134_AT, 1424421_AT	103	38	13588	10.4149	1	0.748048	40.6799
GOTERM_BP_FAT	GO:0009108~coenzyme biosynthetic process	3	2.0979	0.0833708	1426265_X_AT, 1428134_AT, 1424421_AT	103	64	13588	6.18386	1	0.908368	74.2848
GOTERM_BP_FAT	GO:0051188~cofactor biosynthetic process	3	2.0979	0.149159	1426265_X_AT, 1428134_AT, 1424421_AT	103	91	13588	4.34909	1	0.92671	91.9541
Annotation Cluster 7	Enrichment Score: 1.660344218280754
Category	Term	Count	%	PValue	Genes	List Total	Pop Hits	Pop Total	Fold Enrichment	Bonferroni	Benjamini	FDR
GOTERM_MF_FAT	GO:0005525~GTP binding	9	6.29371	0.00620162	1420872_AT, 1416691_AT, 1417692_AT, 1460548_A_AT, 1450932_S_AT, 1433952_AT, 1418890_A_AT, 1422907_AT, 1451379_AT	104	354	13288	3.24837	0.775308	0.311511	7.71574
GOTERM_MF_FAT	GO:0019001~guanyl nucleotide binding	9	6.29371	0.00717722	1420872_AT, 1416691_AT, 1417692_AT, 1460548_A_AT, 1450932_S_AT, 1433952_AT, 1418890_A_AT, 1422907_AT, 1451379_AT	104	363	13288	3.16783	0.822493	0.29231	8.87828
GOTERM_MF_FAT	GO:0032561~guanyl ribonucleotide binding	9	6.29371	0.00717722	1420872_AT, 1416691_AT, 1417692_AT, 1460548_A_AT, 1450932_S_AT, 1433952_AT, 1418890_A_AT, 1422907_AT, 1451379_AT	104	363	13288	3.16783	0.822493	0.29231	8.87828
SP_PIR_KEYWORDS	gtp-binding	8	5.59441	0.0083693	1420872_AT, 1416691_AT, 1417692_AT, 1460548_A_AT, 1433952_AT, 1418890_A_AT, 1422907_AT, 1451379_AT	132	313	17854	3.45706	0.810638	0.129489	9.98273
UP_SEQ_FEATURE	nucleotide phosphate-binding region:GTP	7	4.8951	0.0268359	1416691_AT, 1417692_AT, 1460548_A_AT, 1433952_AT, 1418890_A_AT, 1422907_AT, 1451379_AT	134	274	16021	3.05444	0.999997	0.83713	32.1565
INTERPRO	IPR005225:Small GTP-binding protein	4	2.7972	0.127232	1417692_AT, 1460548_A_AT, 1418890_A_AT, 1451379_AT	135	164	17763	3.20921	1	0.991576	84.464
GOTERM_MF_FAT	GO:0003924~GTPase activity	3	2.0979	0.261318	1416691_AT, 1433952_AT, 1422907_AT	104	128	13288	2.99459	1	0.859799	97.995
Annotation Cluster 8	Enrichment Score: 1.641330142140792
Category	Term	Count	%	PValue	Genes	List Total	Pop Hits	Pop Total	Fold Enrichment	Bonferroni	Benjamini	FDR
SP_PIR_KEYWORDS	Steroid biosynthesis	4	2.7972	0.00312811	1422533_AT, 1450010_AT, 1433444_AT, 1426913_AT	132	40	17854	13.5258	0.462236	0.0848062	3.84458
SP_PIR_KEYWORDS	lipid synthesis	5	3.4965	0.00609055	1415918_A_AT, 1422533_AT, 1450010_AT, 1433444_AT, 1426913_AT	132	99	17854	6.83119	0.701688	0.113932	7.35972
GOTERM_BP_FAT	GO:0006694~steroid biosynthetic process	4	2.7972	0.0162364	1422533_AT, 1450010_AT, 1433444_AT, 1426913_AT	103	71	13588	7.43224	1	0.65332	22.5379
GOTERM_BP_FAT	GO:0008202~steroid metabolic process	4	2.7972	0.120679	1422533_AT, 1450010_AT, 1433444_AT, 1426913_AT	103	161	13588	3.27757	1	0.920577	86.5522
GOTERM_BP_FAT	GO:0008610~lipid biosynthetic process	5	3.4965	0.166452	1415918_A_AT, 1422533_AT, 1450010_AT, 1433444_AT, 1426913_AT	103	285	13588	2.31443	1	0.933069	94.1595
Annotation Cluster 9	Enrichment Score: 1.6278537558960933
Category	Term	Count	%	PValue	Genes	List Total	Pop Hits	Pop Total	Fold Enrichment	Bonferroni	Benjamini	FDR
GOTERM_BP_FAT	GO:0030163~protein catabolic process	11	7.69231	0.00885324	1450903_AT, 1451465_AT, 1431753_X_AT, 1416005_AT, 1416681_AT, 1448145_AT, 1422888_AT, 1439403_X_AT, 1416578_AT, 1427032_AT, 1450859_S_AT	103	556	13588	2.60997	0.999683	0.634721	12.954
GOTERM_MF_FAT	GO:0016881~acid-amino acid ligase activity	6	4.1958	0.00938792	1416681_AT, 1448145_AT, 1439403_X_AT, 1416578_AT, 1427032_AT, 1450859_S_AT	104	166	13288	4.61816	0.89604	0.27631	11.4628
SP_PIR_KEYWORDS	ubl conjugation pathway	10	6.99301	0.00942449	1450903_AT, 1451465_AT, 1431753_X_AT, 1416681_AT, 1448145_AT, 1422888_AT, 1439403_X_AT, 1416578_AT, 1427032_AT, 1450859_S_AT	132	484	17854	2.79458	0.84663	0.134305	11.174
UP_SEQ_FEATURE	domain:HECT	3	2.0979	0.0129552	1416681_AT, 1448145_AT, 1427032_AT	134	21	16021	17.08	0.997734	0.868648	16.9707
GOTERM_BP_FAT	GO:0019941~modification-dependent protein catabolic process	10	6.99301	0.0140586	1450903_AT, 1451465_AT, 1431753_X_AT, 1416681_AT, 1448145_AT, 1422888_AT, 1439403_X_AT, 1416578_AT, 1427032_AT, 1450859_S_AT	103	508	13588	2.5969	0.999997	0.627205	19.8189
GOTERM_BP_FAT	GO:0043632~modification-dependent macromolecule catabolic process	10	6.99301	0.0140586	1450903_AT, 1451465_AT, 1431753_X_AT, 1416681_AT, 1448145_AT, 1422888_AT, 1439403_X_AT, 1416578_AT, 1427032_AT, 1450859_S_AT	103	508	13588	2.5969	0.999997	0.627205	19.8189
UP_SEQ_FEATURE	active site:Glycyl thioester intermediate	4	2.7972	0.0141817	1416681_AT, 1448145_AT, 1427032_AT, 1450859_S_AT	134	61	16021	7.83998	0.998732	0.736593	18.43
GOTERM_MF_FAT	GO:0016879~ligase activity, forming carbon-nitrogen bonds	6	4.1958	0.0170985	1416681_AT, 1448145_AT, 1439403_X_AT, 1416578_AT, 1427032_AT, 1450859_S_AT	104	193	13288	3.9721	0.984063	0.368656	19.9571
INTERPRO	IPR000569:HECT	3	2.0979	0.017527	1416681_AT, 1448145_AT, 1427032_AT	135	27	17763	14.6198	0.997984	0.873668	21.4897
SMART	SM00119:HECTc	3	2.0979	0.0184584	1416681_AT, 1448145_AT, 1427032_AT	72	27	9131	14.091	0.766182	0.516453	17.887
GOTERM_BP_FAT	GO:0051603~proteolysis involved in cellular protein catabolic process	10	6.99301	0.0188555	1450903_AT, 1451465_AT, 1431753_X_AT, 1416681_AT, 1448145_AT, 1422888_AT, 1439403_X_AT, 1416578_AT, 1427032_AT, 1450859_S_AT	103	534	13588	2.47046	1	0.683283	25.6934
GOTERM_BP_FAT	GO:0044257~cellular protein catabolic process	10	6.99301	0.0194774	1450903_AT, 1451465_AT, 1431753_X_AT, 1416681_AT, 1448145_AT, 1422888_AT, 1439403_X_AT, 1416578_AT, 1427032_AT, 1450859_S_AT	103	537	13588	2.45665	1	0.671689	26.4249
SP_PIR_KEYWORDS	ligase	7	4.8951	0.0201778	1416681_AT, 1448145_AT, 1419158_A_AT, 1422888_AT, 1439403_X_AT, 1427032_AT, 1450859_S_AT	132	290	17854	3.26484	0.982333	0.250456	22.5141
GOTERM_BP_FAT	GO:0009057~macromolecule catabolic process	11	7.69231	0.0248584	1450903_AT, 1451465_AT, 1431753_X_AT, 1416005_AT, 1416681_AT, 1448145_AT, 1422888_AT, 1439403_X_AT, 1416578_AT, 1427032_AT, 1450859_S_AT	103	654	13588	2.21888	1	0.680283	32.4779
KEGG_PATHWAY	mmu04120:Ubiquitin mediated proteolysis	5	3.4965	0.0319669	1416681_AT, 1448145_AT, 1416578_AT, 1427032_AT, 1450859_S_AT	52	136	5738	4.05684	0.951271	0.530162	29.9298
GOTERM_BP_FAT	GO:0044265~cellular macromolecule catabolic process	10	6.99301	0.0392594	1450903_AT, 1451465_AT, 1431753_X_AT, 1416681_AT, 1448145_AT, 1422888_AT, 1439403_X_AT, 1416578_AT, 1427032_AT, 1450859_S_AT	103	609	13588	2.16621	1	0.75232	46.4646
GOTERM_MF_FAT	GO:0004842~ubiquitin-protein ligase activity	4	2.7972	0.0469538	1416681_AT, 1439403_X_AT, 1416578_AT, 1450859_S_AT	104	104	13288	4.9142	0.99999	0.61781	46.2457
GOTERM_MF_FAT	GO:0019787~small conjugating protein ligase activity	4	2.7972	0.0730837	1416681_AT, 1439403_X_AT, 1416578_AT, 1450859_S_AT	104	125	13288	4.08862	1	0.679663	62.453
GOTERM_BP_FAT	GO:0006511~ubiquitin-dependent protein catabolic process	4	2.7972	0.089702	1450903_AT, 1416681_AT, 1416578_AT, 1450859_S_AT	103	141	13588	3.74248	1	0.893622	76.9204
GOTERM_BP_FAT	GO:0006508~proteolysis	11	7.69231	0.247641	1450903_AT, 1451465_AT, 1431753_X_AT, 1416681_AT, 1448145_AT, 1422888_AT, 1439403_X_AT, 1416578_AT, 1427032_AT, 1416127_A_AT, 1450859_S_AT	103	1034	13588	1.40343	1	0.958524	98.8193
Annotation Cluster 10	Enrichment Score: 1.466857907361779
Category	Term	Count	%	PValue	Genes	List Total	Pop Hits	Pop Total	Fold Enrichment	Bonferroni	Benjamini	FDR
UP_SEQ_FEATURE	zinc finger region:C3H1-type	3	2.0979	0.0117849	1426419_AT, 1427469_AT, 1426924_AT	134	20	16021	17.934	0.996059	0.93722	15.5555
INTERPRO	IPR000571:Zinc finger, CCCH-type	3	2.0979	0.0566583	1426419_AT, 1427469_AT, 1426924_AT	135	51	17763	7.73987	1	0.983336	54.9799
SMART	SM00356:ZnF_C3H1	3	2.0979	0.0595439	1426419_AT, 1427469_AT, 1426924_AT	72	51	9131	7.45997	0.991675	0.697934	47.7627
Annotation Cluster 11	Enrichment Score: 1.4144025461873764
Category	Term	Count	%	PValue	Genes	List Total	Pop Hits	Pop Total	Fold Enrichment	Bonferroni	Benjamini	FDR
SP_PIR_KEYWORDS	nucleotide-binding	23	16.0839	0.00371768	1420872_AT, 1421286_A_AT, 1422708_AT, 1416691_AT, 1449346_S_AT, 1460548_A_AT, 1417692_AT, 1416147_AT, 1433952_AT, 1419158_A_AT, 1422907_AT, 1426160_A_AT, 1417864_AT, 1423111_AT, 1416005_AT, 1416770_AT, 1418890_A_AT, 1427469_AT, 1424421_AT, 1455563_AT, 1451379_AT, 1450859_S_AT, 1428988_AT	132	1631	17854	1.90737	0.521678	0.078674	4.55378
GOTERM_MF_FAT	GO:0017076~purine nucleotide binding	26	18.1818	0.00387602	1421286_A_AT, 1460548_A_AT, 1417692_AT, 1450932_S_AT, 1416147_AT, 1419158_A_AT, 1417864_AT, 1423111_AT, 1416005_AT, 1416770_AT, 1420091_S_AT, 1418890_A_AT, 1424421_AT, 1455563_AT, 1420872_AT, 1422708_AT, 1449346_S_AT, 1416691_AT, 1433952_AT, 1422907_AT, 1426160_A_AT, 1448717_AT, 1427469_AT, 1451379_AT, 1428988_AT, 1450859_S_AT	104	1871	13288	1.77552	0.606255	0.372509	4.88913
GOTERM_MF_FAT	GO:0032553~ribonucleotide binding	25	17.4825	0.00472506	1421286_A_AT, 1417692_AT, 1460548_A_AT, 1450932_S_AT, 1416147_AT, 1419158_A_AT, 1417864_AT, 1423111_AT, 1416005_AT, 1416770_AT, 1420091_S_AT, 1418890_A_AT, 1424421_AT, 1455563_AT, 1420872_AT, 1422708_AT, 1449346_S_AT, 1416691_AT, 1433952_AT, 1422907_AT, 1426160_A_AT, 1427469_AT, 1451379_AT, 1428988_AT, 1450859_S_AT	104	1796	13288	1.77852	0.679125	0.315387	5.93021
GOTERM_MF_FAT	GO:0032555~purine ribonucleotide binding	25	17.4825	0.00472506	1421286_A_AT, 1417692_AT, 1460548_A_AT, 1450932_S_AT, 1416147_AT, 1419158_A_AT, 1417864_AT, 1423111_AT, 1416005_AT, 1416770_AT, 1420091_S_AT, 1418890_A_AT, 1424421_AT, 1455563_AT, 1420872_AT, 1422708_AT, 1449346_S_AT, 1416691_AT, 1433952_AT, 1422907_AT, 1426160_A_AT, 1427469_AT, 1451379_AT, 1428988_AT, 1450859_S_AT	104	1796	13288	1.77852	0.679125	0.315387	5.93021
GOTERM_MF_FAT	GO:0000166~nucleotide binding	28	19.5804	0.00756634	1421286_A_AT, 1460548_A_AT, 1417692_AT, 1450932_S_AT, 1416147_AT, 1419158_A_AT, 1417864_AT, 1423111_AT, 1416005_AT, 1416770_AT, 1420091_S_AT, 1418890_A_AT, 1424421_AT, 1455563_AT, 1420872_AT, 1422708_AT, 1416691_AT, 1449346_S_AT, 1433952_AT, 1415963_AT, 1422907_AT, 1448717_AT, 1426160_A_AT, 1426419_AT, 1427469_AT, 1451379_AT, 1428988_AT, 1450859_S_AT	104	2183	13288	1.63882	0.838431	0.261995	9.33818
SP_PIR_KEYWORDS	atp-binding	15	10.4895	0.0895683	1422708_AT, 1421286_A_AT, 1449346_S_AT, 1416147_AT, 1419158_A_AT, 1426160_A_AT, 1417864_AT, 1423111_AT, 1416005_AT, 1416770_AT, 1427469_AT, 1424421_AT, 1455563_AT, 1428988_AT, 1450859_S_AT	132	1287	17854	1.57643	1	0.62389	69.0936
GOTERM_MF_FAT	GO:0030554~adenyl nucleotide binding	17	11.8881	0.133806	1422708_AT, 1421286_A_AT, 1449346_S_AT, 1416147_AT, 1419158_A_AT, 1448717_AT, 1426160_A_AT, 1417864_AT, 1423111_AT, 1416005_AT, 1416770_AT, 1420091_S_AT, 1427469_AT, 1424421_AT, 1455563_AT, 1450859_S_AT, 1428988_AT	104	1535	13288	1.41503	1	0.762232	84.3407
GOTERM_MF_FAT	GO:0001883~purine nucleoside binding	17	11.8881	0.140955	1422708_AT, 1421286_A_AT, 1449346_S_AT, 1416147_AT, 1419158_A_AT, 1448717_AT, 1426160_A_AT, 1417864_AT, 1423111_AT, 1416005_AT, 1416770_AT, 1420091_S_AT, 1427469_AT, 1424421_AT, 1455563_AT, 1450859_S_AT, 1428988_AT	104	1548	13288	1.40315	1	0.740896	85.9295
GOTERM_MF_FAT	GO:0005524~ATP binding	16	11.1888	0.146316	1422708_AT, 1421286_A_AT, 1449346_S_AT, 1416147_AT, 1419158_A_AT, 1426160_A_AT, 1417864_AT, 1423111_AT, 1416005_AT, 1416770_AT, 1420091_S_AT, 1427469_AT, 1424421_AT, 1455563_AT, 1450859_S_AT, 1428988_AT	104	1443	13288	1.41671	1	0.729961	87.0216
GOTERM_MF_FAT	GO:0001882~nucleoside binding	17	11.8881	0.146603	1422708_AT, 1421286_A_AT, 1449346_S_AT, 1416147_AT, 1419158_A_AT, 1448717_AT, 1426160_A_AT, 1417864_AT, 1423111_AT, 1416005_AT, 1416770_AT, 1420091_S_AT, 1427469_AT, 1424421_AT, 1455563_AT, 1450859_S_AT, 1428988_AT	104	1558	13288	1.39414	1	0.718674	87.0779
GOTERM_MF_FAT	GO:0032559~adenyl ribonucleotide binding	16	11.1888	0.156561	1422708_AT, 1421286_A_AT, 1449346_S_AT, 1416147_AT, 1419158_A_AT, 1426160_A_AT, 1417864_AT, 1423111_AT, 1416005_AT, 1416770_AT, 1420091_S_AT, 1427469_AT, 1424421_AT, 1455563_AT, 1450859_S_AT, 1428988_AT	104	1460	13288	1.40021	1	0.732384	88.8945
UP_SEQ_FEATURE	nucleotide phosphate-binding region:ATP	7	4.8951	0.770877	1416005_AT, 1416770_AT, 1427469_AT, 1455563_AT, 1426160_A_AT, 1417864_AT, 1423111_AT	134	907	16021	0.922732	1	1	100
Annotation Cluster 12	Enrichment Score: 1.3325710133292041
Category	Term	Count	%	PValue	Genes	List Total	Pop Hits	Pop Total	Fold Enrichment	Bonferroni	Benjamini	FDR
GOTERM_CC_FAT	GO:0070013~intracellular organelle lumen	17	11.8881	0.0145867	1423065_AT, 1427670_A_AT, 1415963_AT, 1419158_A_AT, 1418502_A_AT, 1452012_A_AT, 1421945_A_AT, 1418206_AT, 1448717_AT, 1460547_A_AT, 1426265_X_AT, 1417716_AT, 1417742_A_AT, 1418893_AT, 1422577_AT, 1420091_S_AT, 1420882_A_AT	99	1133	12504	1.8951	0.943868	0.250242	16.7703
GOTERM_CC_FAT	GO:0043233~organelle lumen	17	11.8881	0.0149283	1423065_AT, 1427670_A_AT, 1415963_AT, 1419158_A_AT, 1418502_A_AT, 1452012_A_AT, 1421945_A_AT, 1418206_AT, 1448717_AT, 1460547_A_AT, 1426265_X_AT, 1417716_AT, 1417742_A_AT, 1418893_AT, 1422577_AT, 1420091_S_AT, 1420882_A_AT	99	1136	12504	1.8901	0.947556	0.235093	17.1301
GOTERM_CC_FAT	GO:0031974~membrane-enclosed lumen	17	11.8881	0.0198229	1423065_AT, 1427670_A_AT, 1415963_AT, 1419158_A_AT, 1418502_A_AT, 1452012_A_AT, 1421945_A_AT, 1418206_AT, 1448717_AT, 1460547_A_AT, 1426265_X_AT, 1417716_AT, 1417742_A_AT, 1418893_AT, 1422577_AT, 1420091_S_AT, 1420882_A_AT	99	1174	12504	1.82892	0.980244	0.278935	22.1296
GOTERM_CC_FAT	GO:0031981~nuclear lumen	11	7.69231	0.15303	1423065_AT, 1417742_A_AT, 1427670_A_AT, 1415963_AT, 1418893_AT, 1420091_S_AT, 1418502_A_AT, 1452012_A_AT, 1421945_A_AT, 1420882_A_AT, 1460547_A_AT	99	883	12504	1.57342	1	0.714087	87.4429
GOTERM_CC_FAT	GO:0005654~nucleoplasm	7	4.8951	0.329029	1417742_A_AT, 1427670_A_AT, 1415963_AT, 1418893_AT, 1420091_S_AT, 1420882_A_AT, 1460547_A_AT	99	599	12504	1.476	1	0.886107	99.3159
Annotation Cluster 13	Enrichment Score: 1.2512764479791663
Category	Term	Count	%	PValue	Genes	List Total	Pop Hits	Pop Total	Fold Enrichment	Bonferroni	Benjamini	FDR
SP_PIR_KEYWORDS	prenylation	5	3.4965	0.0221276	1418890_A_AT, 1448332_AT, 1451379_AT, 1429227_X_AT, 1455002_AT	132	145	17854	4.66405	0.988091	0.25574	24.4216
UP_SEQ_FEATURE	lipid moiety-binding region:S-farnesyl cysteine	3	2.0979	0.055849	1448332_AT, 1429227_X_AT, 1455002_AT	134	46	16021	7.79737	1	0.949309	55.9406
SP_PIR_KEYWORDS	lipoprotein	8	5.59441	0.142633	1416005_AT, 1418890_A_AT, 1448332_AT, 1422907_AT, 1426160_A_AT, 1451379_AT, 1429227_X_AT, 1455002_AT	132	589	17854	1.83711	1	0.749678	85.4222
Annotation Cluster 14	Enrichment Score: 1.0860335127377014
Category	Term	Count	%	PValue	Genes	List Total	Pop Hits	Pop Total	Fold Enrichment	Bonferroni	Benjamini	FDR
GOTERM_CC_FAT	GO:0005626~insoluble fraction	9	6.29371	0.0550254	1421410_A_AT, 1423152_AT, 1451225_AT, 1422533_AT, 1417766_AT, 1450978_AT, 1435449_AT, 1416138_AT, 1422907_AT	99	528	12504	2.15289	0.999985	0.500084	50.6898
GOTERM_CC_FAT	GO:0000267~cell fraction	9	6.29371	0.0953697	1421410_A_AT, 1423152_AT, 1451225_AT, 1422533_AT, 1417766_AT, 1450978_AT, 1435449_AT, 1416138_AT, 1422907_AT	99	596	12504	1.90726	1	0.664248	71.4099
GOTERM_CC_FAT	GO:0005624~membrane fraction	8	5.59441	0.105178	1421410_A_AT, 1423152_AT, 1451225_AT, 1422533_AT, 1417766_AT, 1450978_AT, 1435449_AT, 1422907_AT	99	510	12504	1.98122	1	0.682222	75.0501
Annotation Cluster 15	Enrichment Score: 1.057878309292954
Category	Term	Count	%	PValue	Genes	List Total	Pop Hits	Pop Total	Fold Enrichment	Bonferroni	Benjamini	FDR
GOTERM_BP_FAT	GO:0007010~cytoskeleton organization	7	4.8951	0.0360391	1421410_A_AT, 1417474_AT, 1417752_AT, 1422629_S_AT, 1424523_AT, 1460173_AT, 1425810_A_AT	103	326	13588	2.83269	1	0.749826	43.5956
GOTERM_BP_FAT	GO:0030036~actin cytoskeleton organization	4	2.7972	0.127297	1417752_AT, 1422629_S_AT, 1424523_AT, 1425810_A_AT	103	165	13588	3.19812	1	0.919345	88.0473
GOTERM_BP_FAT	GO:0030029~actin filament-based process	4	2.7972	0.146141	1417752_AT, 1422629_S_AT, 1424523_AT, 1425810_A_AT	103	176	13588	2.99823	1	0.929399	91.4971
Annotation Cluster 16	Enrichment Score: 1.0225394392128437
Category	Term	Count	%	PValue	Genes	List Total	Pop Hits	Pop Total	Fold Enrichment	Bonferroni	Benjamini	FDR
GOTERM_BP_FAT	GO:0009063~cellular amino acid catabolic process	3	2.0979	0.0620615	1417716_AT, 1432164_A_AT, 1416457_AT	103	54	13588	7.32902	1	0.855567	63.1959
GOTERM_BP_FAT	GO:0009310~amine catabolic process	3	2.0979	0.0856107	1417716_AT, 1432164_A_AT, 1416457_AT	103	65	13588	6.08872	1	0.894852	75.2479
GOTERM_BP_FAT	GO:0016054~organic acid catabolic process	3	2.0979	0.123665	1417716_AT, 1432164_A_AT, 1416457_AT	103	81	13588	4.88601	1	0.921499	87.2472
GOTERM_BP_FAT	GO:0046395~carboxylic acid catabolic process	3	2.0979	0.123665	1417716_AT, 1432164_A_AT, 1416457_AT	103	81	13588	4.88601	1	0.921499	87.2472
Annotation Cluster 17	Enrichment Score: 0.9366111828836589
Category	Term	Count	%	PValue	Genes	List Total	Pop Hits	Pop Total	Fold Enrichment	Bonferroni	Benjamini	FDR
GOTERM_BP_FAT	GO:0034622~cellular macromolecular complex assembly	6	4.1958	0.0237203	1415710_AT, 1426474_AT, 1450522_A_AT, 1450978_AT, 1429227_X_AT, 1424771_AT	103	217	13588	3.64762	1	0.681684	31.2378
GOTERM_BP_FAT	GO:0006325~chromatin organization	7	4.8951	0.0312455	1423065_AT, 1417742_A_AT, 1450522_A_AT, 1429227_X_AT, 1420882_A_AT, 1460692_AT, 1424771_AT	103	315	13588	2.93161	1	0.745774	39.0572
GOTERM_BP_FAT	GO:0034621~cellular macromolecular complex subunit organization	6	4.1958	0.0372112	1415710_AT, 1426474_AT, 1450522_A_AT, 1450978_AT, 1429227_X_AT, 1424771_AT	103	245	13588	3.23075	1	0.746974	44.656
GOTERM_BP_FAT	GO:0051276~chromosome organization	7	4.8951	0.0834144	1423065_AT, 1417742_A_AT, 1450522_A_AT, 1429227_X_AT, 1420882_A_AT, 1460692_AT, 1424771_AT	103	404	13588	2.28578	1	0.90182	74.3039
GOTERM_BP_FAT	GO:0006334~nucleosome assembly	3	2.0979	0.104152	1450522_A_AT, 1429227_X_AT, 1424771_AT	103	73	13588	5.42147	1	0.917185	82.0189
GOTERM_BP_FAT	GO:0031497~chromatin assembly	3	2.0979	0.108946	1450522_A_AT, 1429227_X_AT, 1424771_AT	103	75	13588	5.27689	1	0.921837	83.4629
GOTERM_BP_FAT	GO:0065003~macromolecular complex assembly	6	4.1958	0.110557	1415710_AT, 1426474_AT, 1450522_A_AT, 1450978_AT, 1429227_X_AT, 1424771_AT	103	338	13588	2.34182	1	0.920127	83.9233
GOTERM_BP_FAT	GO:0034728~nucleosome organization	3	2.0979	0.111365	1450522_A_AT, 1429227_X_AT, 1424771_AT	103	76	13588	5.20746	1	0.916897	84.1495
GOTERM_BP_FAT	GO:0065004~protein-DNA complex assembly	3	2.0979	0.111365	1450522_A_AT, 1429227_X_AT, 1424771_AT	103	76	13588	5.20746	1	0.916897	84.1495
GOTERM_BP_FAT	GO:0043933~macromolecular complex subunit organization	6	4.1958	0.142014	1415710_AT, 1426474_AT, 1450522_A_AT, 1450978_AT, 1429227_X_AT, 1424771_AT	103	367	13588	2.15677	1	0.927073	90.8328
GOTERM_BP_FAT	GO:0006323~DNA packaging	3	2.0979	0.175596	1450522_A_AT, 1429227_X_AT, 1424771_AT	103	101	13588	3.91849	1	0.935008	95.0829
GOTERM_BP_FAT	GO:0043623~cellular protein complex assembly	3	2.0979	0.194518	1415710_AT, 1426474_AT, 1450978_AT	103	108	13588	3.66451	1	0.931757	96.5772
GOTERM_BP_FAT	GO:0006333~chromatin assembly or disassembly	3	2.0979	0.197244	1450522_A_AT, 1429227_X_AT, 1424771_AT	103	109	13588	3.63089	1	0.932112	96.7534
GOTERM_BP_FAT	GO:0070271~protein complex biogenesis	3	2.0979	0.510646	1415710_AT, 1426474_AT, 1450978_AT	103	227	13588	1.74347	1	0.996586	99.9986
GOTERM_BP_FAT	GO:0006461~protein complex assembly	3	2.0979	0.510646	1415710_AT, 1426474_AT, 1450978_AT	103	227	13588	1.74347	1	0.996586	99.9986
Annotation Cluster 18	Enrichment Score: 0.896679167363464
Category	Term	Count	%	PValue	Genes	List Total	Pop Hits	Pop Total	Fold Enrichment	Bonferroni	Benjamini	FDR
INTERPRO	IPR001478:PDZ/DHR/GLGF	4	2.7972	0.101456	1422629_S_AT, 1453853_A_AT, 1450978_AT, 1424198_AT	135	148	17763	3.55616	1	0.990848	76.8636
SMART	SM00228:PDZ	4	2.7972	0.10785	1422629_S_AT, 1453853_A_AT, 1450978_AT, 1424198_AT	72	148	9131	3.42755	0.999864	0.773175	70.0952
UP_SEQ_FEATURE	domain:PDZ	3	2.0979	0.186579	1422629_S_AT, 1453853_A_AT, 1450978_AT	134	95	16021	3.77557	1	0.998981	94.741
Annotation Cluster 19	Enrichment Score: 0.8895102877268959
Category	Term	Count	%	PValue	Genes	List Total	Pop Hits	Pop Total	Fold Enrichment	Bonferroni	Benjamini	FDR
SP_PIR_KEYWORDS	mitochondrion outer membrane	3	2.0979	0.0912575	1428068_AT, 1415733_A_AT, 1417766_AT	132	69	17854	5.88076	1	0.612239	69.8035
GOTERM_CC_FAT	GO:0005741~mitochondrial outer membrane	3	2.0979	0.129962	1428068_AT, 1415733_A_AT, 1417766_AT	99	80	12504	4.73636	1	0.694677	82.4337
GOTERM_CC_FAT	GO:0031968~organelle outer membrane	3	2.0979	0.148694	1428068_AT, 1415733_A_AT, 1417766_AT	99	87	12504	4.35528	1	0.716945	86.6158
GOTERM_CC_FAT	GO:0019867~outer membrane	3	2.0979	0.156884	1428068_AT, 1415733_A_AT, 1417766_AT	99	90	12504	4.2101	1	0.710268	88.1383
Annotation Cluster 20	Enrichment Score: 0.8738825506596307
Category	Term	Count	%	PValue	Genes	List Total	Pop Hits	Pop Total	Fold Enrichment	Bonferroni	Benjamini	FDR
GOTERM_CC_FAT	GO:0016023~cytoplasmic membrane-bounded vesicle	7	4.8951	0.106278	1418890_A_AT, 1436783_X_AT, 1451036_AT, 1450978_AT, 1429227_X_AT, 1428935_AT, 1448761_A_AT	99	414	12504	2.13556	1	0.667506	75.4304
GOTERM_CC_FAT	GO:0031988~membrane-bounded vesicle	7	4.8951	0.111796	1418890_A_AT, 1436783_X_AT, 1451036_AT, 1450978_AT, 1429227_X_AT, 1428935_AT, 1448761_A_AT	99	420	12504	2.10505	1	0.669285	77.2596
GOTERM_CC_FAT	GO:0031982~vesicle	8	5.59441	0.112568	1418890_A_AT, 1436783_X_AT, 1451036_AT, 1450978_AT, 1416138_AT, 1429227_X_AT, 1428935_AT, 1448761_A_AT	99	519	12504	1.94687	1	0.65491	77.5053
GOTERM_CC_FAT	GO:0048770~pigment granule	3	2.0979	0.143286	1436783_X_AT, 1429227_X_AT, 1428935_AT	99	85	12504	4.45775	1	0.717191	85.5138
GOTERM_CC_FAT	GO:0042470~melanosome	3	2.0979	0.143286	1436783_X_AT, 1429227_X_AT, 1428935_AT	99	85	12504	4.45775	1	0.717191	85.5138
GOTERM_CC_FAT	GO:0031410~cytoplasmic vesicle	7	4.8951	0.207978	1418890_A_AT, 1436783_X_AT, 1451036_AT, 1450978_AT, 1429227_X_AT, 1428935_AT, 1448761_A_AT	99	508	12504	1.7404	1	0.793175	94.5678
Annotation Cluster 21	Enrichment Score: 0.8735642674396316
Category	Term	Count	%	PValue	Genes	List Total	Pop Hits	Pop Total	Fold Enrichment	Bonferroni	Benjamini	FDR
INTERPRO	IPR001841:Zinc finger, RING-type	6	4.1958	0.0656926	1418587_AT, 1422888_AT, 1426924_AT, 1420882_A_AT, 1439403_X_AT, 1416578_AT	135	286	17763	2.76037	1	0.981222	60.5339
SMART	SM00184:RING	6	4.1958	0.0712101	1418587_AT, 1422888_AT, 1426924_AT, 1420882_A_AT, 1439403_X_AT, 1416578_AT	72	286	9131	2.66055	0.996855	0.684127	54.224
INTERPRO	IPR018957:Zinc finger, C3HC4 RING-type	5	3.4965	0.0842075	1418587_AT, 1422888_AT, 1426924_AT, 1439403_X_AT, 1416578_AT	135	219	17763	3.00406	1	0.987855	69.9887
UP_SEQ_FEATURE	zinc finger region:RING-type	4	2.7972	0.180135	1418587_AT, 1422888_AT, 1439403_X_AT, 1416578_AT	134	176	16021	2.71727	1	0.999203	94.1145
SP_PIR_KEYWORDS	zinc-finger	12	8.39161	0.269131	1418587_AT, 1423065_AT, 1426419_AT, 1426483_AT, 1449702_AT, 1427469_AT, 1434044_AT, 1422888_AT, 1426924_AT, 1420882_A_AT, 1439403_X_AT, 1416578_AT	132	1204	17854	1.34808	1	0.873718	98.0222
INTERPRO	IPR017907:Zinc finger, RING-type, conserved site	4	2.7972	0.300361	1418587_AT, 1422888_AT, 1426924_AT, 1439403_X_AT	135	254	17763	2.07209	1	0.999935	99.2458
Annotation Cluster 22	Enrichment Score: 0.8583343175796846
Category	Term	Count	%	PValue	Genes	List Total	Pop Hits	Pop Total	Fold Enrichment	Bonferroni	Benjamini	FDR
INTERPRO	IPR000242:Protein-tyrosine phosphatase, receptor/non-receptor type	3	2.0979	0.0382453	1451225_AT, 1455105_AT, 1455002_AT	135	41	17763	9.62764	0.999999	0.967349	41.3489
SMART	SM00194:PTPc	3	2.0979	0.0402286	1451225_AT, 1455105_AT, 1455002_AT	72	41	9131	9.27947	0.959347	0.656155	35.2299
UP_SEQ_FEATURE	domain:Tyrosine-protein phosphatase	3	2.0979	0.0740145	1451225_AT, 1455105_AT, 1455002_AT	134	54	16021	6.64221	1	0.972431	66.6032
INTERPRO	IPR000387:Protein-tyrosine phosphatase	3	2.0979	0.117286	1451225_AT, 1455105_AT, 1455002_AT	135	78	17763	5.06068	1	0.992291	81.8583
INTERPRO	IPR000387:Dual-specific/protein-tyrosine phosphatase, conserved region	3	2.0979	0.127274	1451225_AT, 1455105_AT, 1455002_AT	135	82	17763	4.81382	1	0.987014	84.474
UP_SEQ_FEATURE	active site:Phosphocysteine intermediate	3	2.0979	0.128571	1451225_AT, 1455105_AT, 1455002_AT	134	75	16021	4.78239	1	0.995279	85.9531
INTERPRO	IPR016130:Protein-tyrosine phosphatase, active site	3	2.0979	0.140027	1451225_AT, 1455105_AT, 1455002_AT	135	87	17763	4.53716	1	0.987875	87.3065
GOTERM_MF_FAT	GO:0004725~protein tyrosine phosphatase activity	3	2.0979	0.184454	1451225_AT, 1455105_AT, 1455002_AT	104	101	13288	3.79513	1	0.77302	92.8052
GOTERM_BP_FAT	GO:0006470~protein amino acid dephosphorylation	3	2.0979	0.210938	1451225_AT, 1455105_AT, 1455002_AT	103	114	13588	3.47164	1	0.940645	97.5178
SP_PIR_KEYWORDS	protein phosphatase	3	2.0979	0.22006	1451225_AT, 1455105_AT, 1455002_AT	132	120	17854	3.38144	1	0.827528	95.5401
GOTERM_MF_FAT	GO:0016791~phosphatase activity	4	2.7972	0.280838	1451225_AT, 1455105_AT, 1426554_A_AT, 1455002_AT	104	238	13288	2.14738	1	0.868497	98.581
GOTERM_BP_FAT	GO:0016311~dephosphorylation	3	2.0979	0.2859	1451225_AT, 1455105_AT, 1455002_AT	103	141	13588	2.80686	1	0.972379	99.477
GOTERM_MF_FAT	GO:0004721~phosphoprotein phosphatase activity	3	2.0979	0.330087	1451225_AT, 1455105_AT, 1455002_AT	104	152	13288	2.52176	1	0.898651	99.432
Annotation Cluster 23	Enrichment Score: 0.8418279857271649
Category	Term	Count	%	PValue	Genes	List Total	Pop Hits	Pop Total	Fold Enrichment	Bonferroni	Benjamini	FDR
GOTERM_MF_FAT	GO:0042626~ATPase activity, coupled to transmembrane movement of substances	4	2.7972	0.0395	1421286_A_AT, 1418453_A_AT, 1428988_AT, 1423111_AT	104	97	13288	5.26883	0.999937	0.584927	40.5592
GOTERM_MF_FAT	GO:0043492~ATPase activity, coupled to movement of substances	4	2.7972	0.0395	1421286_A_AT, 1418453_A_AT, 1428988_AT, 1423111_AT	104	97	13288	5.26883	0.999937	0.584927	40.5592
GOTERM_MF_FAT	GO:0016820~hydrolase activity, acting on acid anhydrides, catalyzing transmembrane movement of substances	4	2.7972	0.0395	1421286_A_AT, 1418453_A_AT, 1428988_AT, 1423111_AT	104	97	13288	5.26883	0.999937	0.584927	40.5592
GOTERM_BP_FAT	GO:0009165~nucleotide biosynthetic process	5	3.4965	0.0419771	1420872_AT, 1421286_A_AT, 1418453_A_AT, 1424421_AT, 1423111_AT	103	174	13588	3.79087	1	0.750324	48.779
GOTERM_BP_FAT	GO:0034404~nucleobase, nucleoside and nucleotide biosynthetic process	5	3.4965	0.0457664	1420872_AT, 1421286_A_AT, 1418453_A_AT, 1424421_AT, 1423111_AT	103	179	13588	3.68498	1	0.768589	51.85
GOTERM_BP_FAT	GO:0034654~nucleobase, nucleoside, nucleotide and nucleic acid biosynthetic process	5	3.4965	0.0457664	1420872_AT, 1421286_A_AT, 1418453_A_AT, 1424421_AT, 1423111_AT	103	179	13588	3.68498	1	0.768589	51.85
GOTERM_MF_FAT	GO:0015405~P-P-bond-hydrolysis-driven transmembrane transporter activity	4	2.7972	0.0503461	1421286_A_AT, 1418453_A_AT, 1428988_AT, 1423111_AT	104	107	13288	4.77642	0.999996	0.614679	48.6636
GOTERM_MF_FAT	GO:0015399~primary active transmembrane transporter activity	4	2.7972	0.0515028	1421286_A_AT, 1418453_A_AT, 1428988_AT, 1423111_AT	104	108	13288	4.73219	0.999997	0.570882	49.4649
GOTERM_BP_FAT	GO:0044271~nitrogen compound biosynthetic process	6	4.1958	0.0769665	1420872_AT, 1421286_A_AT, 1417716_AT, 1418453_A_AT, 1424421_AT, 1423111_AT	103	302	13588	2.62097	1	0.903739	71.3343
GOTERM_BP_FAT	GO:0006164~purine nucleotide biosynthetic process	4	2.7972	0.0839668	1420872_AT, 1421286_A_AT, 1418453_A_AT, 1423111_AT	103	137	13588	3.85175	1	0.896713	74.5445
GOTERM_MF_FAT	GO:0042623~ATPase activity, coupled	5	3.4965	0.0950909	1421286_A_AT, 1418453_A_AT, 1455563_AT, 1428988_AT, 1423111_AT	104	223	13288	2.86478	1	0.716957	72.4654
GOTERM_MF_FAT	GO:0042625~ATPase activity, coupled to transmembrane movement of ions	3	2.0979	0.0999907	1421286_A_AT, 1418453_A_AT, 1423111_AT	104	69	13288	5.55518	1	0.700009	74.329
GOTERM_BP_FAT	GO:0006163~purine nucleotide metabolic process	4	2.7972	0.119045	1420872_AT, 1421286_A_AT, 1418453_A_AT, 1423111_AT	103	160	13588	3.29806	1	0.922065	86.157
GOTERM_BP_FAT	GO:0006754~ATP biosynthetic process	3	2.0979	0.126163	1421286_A_AT, 1418453_A_AT, 1423111_AT	103	82	13588	4.82643	1	0.921568	87.8028
GOTERM_BP_FAT	GO:0046034~ATP metabolic process	3	2.0979	0.146562	1421286_A_AT, 1418453_A_AT, 1423111_AT	103	90	13588	4.39741	1	0.926513	91.5624
GOTERM_BP_FAT	GO:0009201~ribonucleoside triphosphate biosynthetic process	3	2.0979	0.15438	1421286_A_AT, 1418453_A_AT, 1423111_AT	103	93	13588	4.25556	1	0.92715	92.6908
GOTERM_BP_FAT	GO:0009206~purine ribonucleoside triphosphate biosynthetic process	3	2.0979	0.15438	1421286_A_AT, 1418453_A_AT, 1423111_AT	103	93	13588	4.25556	1	0.92715	92.6908
GOTERM_BP_FAT	GO:0009145~purine nucleoside triphosphate biosynthetic process	3	2.0979	0.157004	1421286_A_AT, 1418453_A_AT, 1423111_AT	103	94	13588	4.21029	1	0.927392	93.0367
GOTERM_BP_FAT	GO:0009142~nucleoside triphosphate biosynthetic process	3	2.0979	0.159636	1421286_A_AT, 1418453_A_AT, 1423111_AT	103	95	13588	4.16597	1	0.927647	93.3683
GOTERM_MF_FAT	GO:0016887~ATPase activity	5	3.4965	0.173989	1421286_A_AT, 1418453_A_AT, 1455563_AT, 1428988_AT, 1423111_AT	104	281	13288	2.27347	1	0.761553	91.5181
GOTERM_BP_FAT	GO:0009205~purine ribonucleoside triphosphate metabolic process	3	2.0979	0.175596	1421286_A_AT, 1418453_A_AT, 1423111_AT	103	101	13588	3.91849	1	0.935008	95.0829
GOTERM_BP_FAT	GO:0009199~ribonucleoside triphosphate metabolic process	3	2.0979	0.178281	1421286_A_AT, 1418453_A_AT, 1423111_AT	103	102	13588	3.88007	1	0.93523	95.3268
GOTERM_BP_FAT	GO:0009144~purine nucleoside triphosphate metabolic process	3	2.0979	0.189083	1421286_A_AT, 1418453_A_AT, 1423111_AT	103	106	13588	3.73365	1	0.938731	96.1985
GOTERM_BP_FAT	GO:0009152~purine ribonucleotide biosynthetic process	3	2.0979	0.191798	1421286_A_AT, 1418453_A_AT, 1423111_AT	103	107	13588	3.69876	1	0.936461	96.3923
GOTERM_BP_FAT	GO:0009260~ribonucleotide biosynthetic process	3	2.0979	0.202708	1421286_A_AT, 1418453_A_AT, 1423111_AT	103	111	13588	3.56547	1	0.935206	97.0816
GOTERM_BP_FAT	GO:0009141~nucleoside triphosphate metabolic process	3	2.0979	0.213689	1421286_A_AT, 1418453_A_AT, 1423111_AT	103	115	13588	3.44145	1	0.940907	97.6494
GOTERM_BP_FAT	GO:0009150~purine ribonucleotide metabolic process	3	2.0979	0.224726	1421286_A_AT, 1418453_A_AT, 1423111_AT	103	119	13588	3.32577	1	0.94602	98.1146
GOTERM_BP_FAT	GO:0009259~ribonucleotide metabolic process	3	2.0979	0.24136	1421286_A_AT, 1418453_A_AT, 1423111_AT	103	125	13588	3.16614	1	0.956207	98.6558
GOTERM_BP_FAT	GO:0015672~monovalent inorganic cation transport	3	2.0979	0.667698	1421286_A_AT, 1418453_A_AT, 1423111_AT	103	303	13588	1.30616	1	0.99907	100
SP_PIR_KEYWORDS	ion transport	4	2.7972	0.765149	1421286_A_AT, 1418453_A_AT, 1460173_AT, 1423111_AT	132	543	17854	0.996373	1	0.996776	100
GOTERM_BP_FAT	GO:0006811~ion transport	5	3.4965	0.788763	1421286_A_AT, 1427548_A_AT, 1418453_A_AT, 1460173_AT, 1423111_AT	103	712	13588	0.926421	1	0.99985	100
GOTERM_BP_FAT	GO:0055085~transmembrane transport	3	2.0979	0.864633	1421286_A_AT, 1428988_AT, 1423111_AT	103	460	13588	0.860363	1	0.999978	100
GOTERM_BP_FAT	GO:0006812~cation transport	3	2.0979	0.903364	1421286_A_AT, 1418453_A_AT, 1423111_AT	103	515	13588	0.76848	1	0.999995	100
Annotation Cluster 24	Enrichment Score: 0.8307699198062266
Category	Term	Count	%	PValue	Genes	List Total	Pop Hits	Pop Total	Fold Enrichment	Bonferroni	Benjamini	FDR
GOTERM_BP_FAT	GO:0007010~cytoskeleton organization	7	4.8951	0.0360391	1421410_A_AT, 1417474_AT, 1417752_AT, 1422629_S_AT, 1424523_AT, 1460173_AT, 1425810_A_AT	103	326	13588	2.83269	1	0.749826	43.5956
SP_PIR_KEYWORDS	actin-binding	4	2.7972	0.230871	1424597_AT, 1417752_AT, 1422629_S_AT, 1460173_AT	132	226	17854	2.39394	1	0.83341	96.2549
GOTERM_MF_FAT	GO:0003779~actin binding	4	2.7972	0.386854	1421410_A_AT, 1417752_AT, 1422629_S_AT, 1460173_AT	104	288	13288	1.77457	1	0.930616	99.8189
Annotation Cluster 25	Enrichment Score: 0.8215470643526811
Category	Term	Count	%	PValue	Genes	List Total	Pop Hits	Pop Total	Fold Enrichment	Bonferroni	Benjamini	FDR
GOTERM_MF_FAT	GO:0003712~transcription cofactor activity	5	3.4965	0.0512642	1452024_A_AT, 1417742_A_AT, 1416681_AT, 1420882_A_AT, 1434552_AT	104	180	13288	3.54915	0.999997	0.5943	49.3006
GOTERM_MF_FAT	GO:0008134~transcription factor binding	6	4.1958	0.0731267	1452024_A_AT, 1417742_A_AT, 1416681_AT, 1416457_AT, 1420882_A_AT, 1434552_AT	104	288	13288	2.66186	1	0.657701	62.4754
GOTERM_MF_FAT	GO:0030528~transcription regulator activity	7	4.8951	0.915101	1452024_A_AT, 1417742_A_AT, 1427670_A_AT, 1416681_AT, 1418893_AT, 1420882_A_AT, 1434552_AT	104	1206	13288	0.741612	1	0.999969	100
Annotation Cluster 26	Enrichment Score: 0.7748060100397551
Category	Term	Count	%	PValue	Genes	List Total	Pop Hits	Pop Total	Fold Enrichment	Bonferroni	Benjamini	FDR
GOTERM_BP_FAT	GO:0043414~biopolymer methylation	5	3.4965	0.00197814	1423065_AT, 1418890_A_AT, 1448969_AT, 1420882_A_AT, 1460692_AT	103	71	13588	9.2903	0.833702	0.833702	3.0419
GOTERM_BP_FAT	GO:0032259~methylation	5	3.4965	0.00292237	1423065_AT, 1418890_A_AT, 1448969_AT, 1420882_A_AT, 1460692_AT	103	79	13588	8.34951	0.929457	0.734402	4.46315
GOTERM_BP_FAT	GO:0006730~one-carbon metabolic process	5	3.4965	0.0116201	1423065_AT, 1418890_A_AT, 1448969_AT, 1420882_A_AT, 1460692_AT	103	117	13588	5.63771	0.999975	0.653178	16.6686
GOTERM_BP_FAT	GO:0006325~chromatin organization	7	4.8951	0.0312455	1423065_AT, 1417742_A_AT, 1450522_A_AT, 1429227_X_AT, 1420882_A_AT, 1460692_AT, 1424771_AT	103	315	13588	2.93161	1	0.745774	39.0572
GOTERM_BP_FAT	GO:0016569~covalent chromatin modification	4	2.7972	0.0355203	1423065_AT, 1417742_A_AT, 1420882_A_AT, 1460692_AT	103	96	13588	5.49676	1	0.759406	43.1201
GOTERM_BP_FAT	GO:0006479~protein amino acid methylation	3	2.0979	0.0412804	1418890_A_AT, 1420882_A_AT, 1460692_AT	103	43	13588	9.20388	1	0.756974	48.1948
GOTERM_BP_FAT	GO:0008213~protein amino acid alkylation	3	2.0979	0.0412804	1418890_A_AT, 1420882_A_AT, 1460692_AT	103	43	13588	9.20388	1	0.756974	48.1948
GOTERM_BP_FAT	GO:0051276~chromosome organization	7	4.8951	0.0834144	1423065_AT, 1417742_A_AT, 1450522_A_AT, 1429227_X_AT, 1420882_A_AT, 1460692_AT, 1424771_AT	103	404	13588	2.28578	1	0.90182	74.3039
SP_PIR_KEYWORDS	methyltransferase	4	2.7972	0.0867507	1423065_AT, 1417742_A_AT, 1420882_A_AT, 1460692_AT	132	142	17854	3.81007	1	0.631462	67.8751
SP_PIR_KEYWORDS	s-adenosyl-l-methionine	3	2.0979	0.136412	1423065_AT, 1420882_A_AT, 1460692_AT	132	88	17854	4.61105	1	0.749122	84.0418
GOTERM_BP_FAT	GO:0016570~histone modification	3	2.0979	0.151765	1417742_A_AT, 1420882_A_AT, 1460692_AT	103	92	13588	4.30182	1	0.926922	92.3301
SP_PIR_KEYWORDS	chromatin regulator	4	2.7972	0.167302	1423065_AT, 1417742_A_AT, 1420882_A_AT, 1460692_AT	132	192	17854	2.81787	1	0.793223	89.8834
GOTERM_BP_FAT	GO:0016568~chromatin modification	4	2.7972	0.260982	1423065_AT, 1417742_A_AT, 1420882_A_AT, 1460692_AT	103	236	13588	2.23597	1	0.961686	99.1069
GOTERM_BP_FAT	GO:0045892~negative regulation of transcription, DNA-dependent	4	2.7972	0.408385	1423065_AT, 1417742_A_AT, 1420882_A_AT, 1460692_AT	103	308	13588	1.71328	1	0.990118	99.9722
GOTERM_BP_FAT	GO:0051253~negative regulation of RNA metabolic process	4	2.7972	0.412421	1423065_AT, 1417742_A_AT, 1420882_A_AT, 1460692_AT	103	310	13588	1.70222	1	0.990268	99.975
GOTERM_BP_FAT	GO:0000122~negative regulation of transcription from RNA polymerase II promoter	3	2.0979	0.520011	1423065_AT, 1420882_A_AT, 1460692_AT	103	231	13588	1.71328	1	0.996919	99.9989
GOTERM_BP_FAT	GO:0016481~negative regulation of transcription	4	2.7972	0.532076	1423065_AT, 1417742_A_AT, 1420882_A_AT, 1460692_AT	103	372	13588	1.41852	1	0.997346	99.9993
SP_PIR_KEYWORDS	repressor	4	2.7972	0.549788	1423065_AT, 1421135_A_AT, 1417742_A_AT, 1420882_A_AT	132	391	17854	1.38371	1	0.974642	99.9954
UP_SEQ_FEATURE	mutagenesis site	7	4.8951	0.559032	1415918_A_AT, 1423065_AT, 1422765_AT, 1429227_X_AT, 1420882_A_AT, 1455002_AT, 1460692_AT	134	723	16021	1.15756	1	1	99.9992
GOTERM_BP_FAT	GO:0045934~negative regulation of nucleobase, nucleoside, nucleotide and nucleic acid metabolic process	4	2.7972	0.576444	1423065_AT, 1417742_A_AT, 1420882_A_AT, 1460692_AT	103	397	13588	1.32919	1	0.998304	99.9998
GOTERM_BP_FAT	GO:0051172~negative regulation of nitrogen compound metabolic process	4	2.7972	0.5833	1423065_AT, 1417742_A_AT, 1420882_A_AT, 1460692_AT	103	401	13588	1.31593	1	0.998244	99.9999
GOTERM_BP_FAT	GO:0010629~negative regulation of gene expression	4	2.7972	0.598473	1423065_AT, 1417742_A_AT, 1420882_A_AT, 1460692_AT	103	410	13588	1.28705	1	0.998511	99.9999
GOTERM_BP_FAT	GO:0010558~negative regulation of macromolecule biosynthetic process	4	2.7972	0.61166	1423065_AT, 1417742_A_AT, 1420882_A_AT, 1460692_AT	103	418	13588	1.26241	1	0.998485	100
GOTERM_BP_FAT	GO:0031327~negative regulation of cellular biosynthetic process	4	2.7972	0.630902	1423065_AT, 1417742_A_AT, 1420882_A_AT, 1460692_AT	103	430	13588	1.22718	1	0.998693	100
GOTERM_BP_FAT	GO:0009890~negative regulation of biosynthetic process	4	2.7972	0.63717	1423065_AT, 1417742_A_AT, 1420882_A_AT, 1460692_AT	103	434	13588	1.21587	1	0.998714	100
GOTERM_BP_FAT	GO:0006355~regulation of transcription, DNA-dependent	11	7.69231	0.672472	1427691_A_AT, 1415976_A_AT, 1423065_AT, 1417742_A_AT, 1427670_A_AT, 1416681_AT, 1418893_AT, 1416778_AT, 1420882_A_AT, 1460692_AT, 1434552_AT	103	1465	13588	0.990543	1	0.999109	100
GOTERM_BP_FAT	GO:0051252~regulation of RNA metabolic process	11	7.69231	0.691815	1427691_A_AT, 1415976_A_AT, 1423065_AT, 1417742_A_AT, 1427670_A_AT, 1416681_AT, 1418893_AT, 1416778_AT, 1420882_A_AT, 1460692_AT, 1434552_AT	103	1488	13588	0.975232	1	0.999327	100
GOTERM_BP_FAT	GO:0010605~negative regulation of macromolecule metabolic process	4	2.7972	0.737426	1423065_AT, 1417742_A_AT, 1420882_A_AT, 1460692_AT	103	506	13588	1.04286	1	0.999617	100
Annotation Cluster 27	Enrichment Score: 0.7411550460657561
Category	Term	Count	%	PValue	Genes	List Total	Pop Hits	Pop Total	Fold Enrichment	Bonferroni	Benjamini	FDR
SP_PIR_KEYWORDS	lipoprotein	8	5.59441	0.142633	1416005_AT, 1418890_A_AT, 1448332_AT, 1422907_AT, 1426160_A_AT, 1451379_AT, 1429227_X_AT, 1455002_AT	132	589	17854	1.83711	1	0.749678	85.4222
SP_PIR_KEYWORDS	myristate	3	2.0979	0.190625	1416005_AT, 1422907_AT, 1426160_A_AT	132	109	17854	3.72269	1	0.800232	92.91
UP_SEQ_FEATURE	lipid moiety-binding region:N-myristoyl glycine	3	2.0979	0.219854	1416005_AT, 1422907_AT, 1426160_A_AT	134	106	16021	3.38377	1	0.99956	97.1013
Annotation Cluster 28	Enrichment Score: 0.7193022114251527
Category	Term	Count	%	PValue	Genes	List Total	Pop Hits	Pop Total	Fold Enrichment	Bonferroni	Benjamini	FDR
GOTERM_BP_FAT	GO:0006325~chromatin organization	7	4.8951	0.0312455	1423065_AT, 1417742_A_AT, 1450522_A_AT, 1429227_X_AT, 1420882_A_AT, 1460692_AT, 1424771_AT	103	315	13588	2.93161	1	0.745774	39.0572
GOTERM_BP_FAT	GO:0051276~chromosome organization	7	4.8951	0.0834144	1423065_AT, 1417742_A_AT, 1450522_A_AT, 1429227_X_AT, 1420882_A_AT, 1460692_AT, 1424771_AT	103	404	13588	2.28578	1	0.90182	74.3039
GOTERM_CC_FAT	GO:0000785~chromatin	3	2.0979	0.371843	1423065_AT, 1450522_A_AT, 1424771_AT	99	165	12504	2.29642	1	0.903359	99.6998
GOTERM_CC_FAT	GO:0044427~chromosomal part	4	2.7972	0.456321	1423065_AT, 1417742_A_AT, 1450522_A_AT, 1424771_AT	99	318	12504	1.58872	1	0.945699	99.9506
GOTERM_CC_FAT	GO:0005694~chromosome	4	2.7972	0.572571	1423065_AT, 1417742_A_AT, 1450522_A_AT, 1424771_AT	99	378	12504	1.33654	1	0.971118	99.9976
Annotation Cluster 29	Enrichment Score: 0.69786483505532
Category	Term	Count	%	PValue	Genes	List Total	Pop Hits	Pop Total	Fold Enrichment	Bonferroni	Benjamini	FDR
GOTERM_MF_FAT	GO:0015078~hydrogen ion transmembrane transporter activity	3	2.0979	0.13289	1421286_A_AT, 1435275_AT, 1423111_AT	104	82	13288	4.67448	1	0.774151	84.1258
GOTERM_MF_FAT	GO:0015077~monovalent inorganic cation transmembrane transporter activity	3	2.0979	0.146128	1421286_A_AT, 1435275_AT, 1423111_AT	104	87	13288	4.40584	1	0.741811	86.9847
GOTERM_MF_FAT	GO:0022890~inorganic cation transmembrane transporter activity	3	2.0979	0.258442	1421286_A_AT, 1435275_AT, 1423111_AT	104	127	13288	3.01817	1	0.863761	97.8919
KEGG_PATHWAY	mmu00190:Oxidative phosphorylation	3	2.0979	0.322071	1421286_A_AT, 1435275_AT, 1423111_AT	52	130	5738	2.54645	1	0.973084	98.5813
Annotation Cluster 30	Enrichment Score: 0.6102525487580676
Category	Term	Count	%	PValue	Genes	List Total	Pop Hits	Pop Total	Fold Enrichment	Bonferroni	Benjamini	FDR
GOTERM_BP_FAT	GO:0007010~cytoskeleton organization	7	4.8951	0.0360391	1421410_A_AT, 1417474_AT, 1417752_AT, 1422629_S_AT, 1424523_AT, 1460173_AT, 1425810_A_AT	103	326	13588	2.83269	1	0.749826	43.5956
GOTERM_CC_FAT	GO:0043228~non-membrane-bounded organelle	19	13.2867	0.23922	1417474_AT, 1423065_AT, 1417752_AT, 1451989_A_AT, 1426244_AT, 1450522_A_AT, 1418502_A_AT, 1422765_AT, 1452012_A_AT, 1421945_A_AT, 1421410_A_AT, 1451225_AT, 1417742_A_AT, 1422629_S_AT, 1424523_AT, 1450978_AT, 1460173_AT, 1451990_AT, 1425810_A_AT, 1455002_AT, 1424771_AT	99	1919	12504	1.25053	1	0.832418	96.7143
GOTERM_CC_FAT	GO:0043232~intracellular non-membrane-bounded organelle	19	13.2867	0.23922	1417474_AT, 1423065_AT, 1417752_AT, 1451989_A_AT, 1426244_AT, 1450522_A_AT, 1418502_A_AT, 1422765_AT, 1452012_A_AT, 1421945_A_AT, 1421410_A_AT, 1451225_AT, 1417742_A_AT, 1422629_S_AT, 1424523_AT, 1450978_AT, 1460173_AT, 1451990_AT, 1425810_A_AT, 1455002_AT, 1424771_AT	99	1919	12504	1.25053	1	0.832418	96.7143
GOTERM_CC_FAT	GO:0005856~cytoskeleton	12	8.39161	0.262446	1417474_AT, 1426244_AT, 1451989_A_AT, 1417752_AT, 1422765_AT, 1421410_A_AT, 1451225_AT, 1422629_S_AT, 1424523_AT, 1450978_AT, 1460173_AT, 1451990_AT, 1425810_A_AT, 1455002_AT	99	1122	12504	1.35083	1	0.836026	97.7694
GOTERM_CC_FAT	GO:0015630~microtubule cytoskeleton	6	4.1958	0.277569	1417474_AT, 1451989_A_AT, 1426244_AT, 1422629_S_AT, 1422765_AT, 1450978_AT, 1451990_AT, 1455002_AT	99	450	12504	1.68404	1	0.838095	98.2781
GOTERM_CC_FAT	GO:0044430~cytoskeletal part	7	4.8951	0.570976	1451225_AT, 1417474_AT, 1451989_A_AT, 1426244_AT, 1422629_S_AT, 1422765_AT, 1460173_AT, 1451990_AT, 1455002_AT	99	774	12504	1.14228	1	0.972832	99.9974
SP_PIR_KEYWORDS	cytoskeleton	5	3.4965	0.623499	1451989_A_AT, 1426244_AT, 1422629_S_AT, 1422765_AT, 1460173_AT, 1451990_AT, 1455002_AT	132	583	17854	1.16001	1	0.986405	99.9995
Annotation Cluster 31	Enrichment Score: 0.5869070367433621
Category	Term	Count	%	PValue	Genes	List Total	Pop Hits	Pop Total	Fold Enrichment	Bonferroni	Benjamini	FDR
GOTERM_BP_FAT	GO:0048732~gland development	4	2.7972	0.184387	1443969_AT, 1416681_AT, 1435449_AT, 1434552_AT	103	197	13588	2.67863	1	0.939058	95.8402
GOTERM_BP_FAT	GO:0048608~reproductive structure development	3	2.0979	0.255267	1416681_AT, 1435449_AT, 1434552_AT	103	130	13588	3.04436	1	0.959932	98.9928
GOTERM_BP_FAT	GO:0001655~urogenital system development	3	2.0979	0.299798	1416681_AT, 1435449_AT, 1434552_AT	103	146	13588	2.71073	1	0.975555	99.6151
GOTERM_BP_FAT	GO:0003006~reproductive developmental process	4	2.7972	0.318286	1416681_AT, 1435449_AT, 1460692_AT, 1434552_AT	103	264	13588	1.99882	1	0.979765	99.7465
Annotation Cluster 32	Enrichment Score: 0.5573391586682819
Category	Term	Count	%	PValue	Genes	List Total	Pop Hits	Pop Total	Fold Enrichment	Bonferroni	Benjamini	FDR
GOTERM_BP_FAT	GO:0048610~reproductive cellular process	4	2.7972	0.140912	1423065_AT, 1416681_AT, 1460692_AT, 1434552_AT	103	173	13588	3.05023	1	0.929086	90.6475
GOTERM_BP_FAT	GO:0048609~reproductive process in a multicellular organism	6	4.1958	0.193568	1450903_AT, 1451225_AT, 1423065_AT, 1416681_AT, 1435449_AT, 1460692_AT	103	409	13588	1.93529	1	0.935768	96.5136
GOTERM_BP_FAT	GO:0032504~multicellular organism reproduction	6	4.1958	0.193568	1450903_AT, 1451225_AT, 1423065_AT, 1416681_AT, 1435449_AT, 1460692_AT	103	409	13588	1.93529	1	0.935768	96.5136
GOTERM_BP_FAT	GO:0007283~spermatogenesis	4	2.7972	0.299774	1450903_AT, 1423065_AT, 1435449_AT, 1460692_AT	103	255	13588	2.06937	1	0.976579	99.6149
GOTERM_BP_FAT	GO:0048232~male gamete generation	4	2.7972	0.299774	1450903_AT, 1423065_AT, 1435449_AT, 1460692_AT	103	255	13588	2.06937	1	0.976579	99.6149
GOTERM_BP_FAT	GO:0003006~reproductive developmental process	4	2.7972	0.318286	1416681_AT, 1435449_AT, 1460692_AT, 1434552_AT	103	264	13588	1.99882	1	0.979765	99.7465
GOTERM_BP_FAT	GO:0019953~sexual reproduction	5	3.4965	0.329369	1450903_AT, 1423065_AT, 1416681_AT, 1435449_AT, 1460692_AT	103	386	13588	1.70884	1	0.981273	99.8037
GOTERM_BP_FAT	GO:0040007~growth	3	2.0979	0.42654	1451225_AT, 1416681_AT, 1460692_AT	103	193	13588	2.05061	1	0.990981	99.9829
GOTERM_BP_FAT	GO:0007276~gamete generation	4	2.7972	0.454242	1450903_AT, 1423065_AT, 1435449_AT, 1460692_AT	103	331	13588	1.59423	1	0.992866	99.9921
Annotation Cluster 33	Enrichment Score: 0.5315387169815162
Category	Term	Count	%	PValue	Genes	List Total	Pop Hits	Pop Total	Fold Enrichment	Bonferroni	Benjamini	FDR
SP_PIR_KEYWORDS	ubl conjugation	7	4.8951	0.187835	1452024_A_AT, 1416005_AT, 1417692_AT, 1423065_AT, 1450978_AT, 1424771_AT, 1460547_A_AT	132	524	17854	1.80688	1	0.807521	92.598
SP_PIR_KEYWORDS	isopeptide bond	4	2.7972	0.33218	1431753_X_AT, 1416005_AT, 1424771_AT, 1460547_A_AT	132	277	17854	1.95318	1	0.898124	99.3604
UP_SEQ_FEATURE	cross-link:Glycyl lysine isopeptide (Lys-Gly) (interchain with G-Cter in ubiquitin)	3	2.0979	0.407601	1416005_AT, 1424771_AT, 1460547_A_AT	134	168	16021	2.13499	1	0.999995	99.9429
Annotation Cluster 34	Enrichment Score: 0.5094916682812277
Category	Term	Count	%	PValue	Genes	List Total	Pop Hits	Pop Total	Fold Enrichment	Bonferroni	Benjamini	FDR
UP_SEQ_FEATURE	domain:PH	4	2.7972	0.235781	1443969_AT, 1450932_S_AT, 1424523_AT, 1453853_A_AT	134	202	16021	2.36752	1	0.999381	97.8401
INTERPRO	IPR001849:Pleckstrin homology	4	2.7972	0.314797	1443969_AT, 1450932_S_AT, 1424523_AT, 1453853_A_AT	135	261	17763	2.01652	1	0.999923	99.433
SMART	SM00233:PH	4	2.7972	0.331394	1443969_AT, 1450932_S_AT, 1424523_AT, 1453853_A_AT	72	261	9131	1.94359	1	0.988731	98.5852
INTERPRO	IPR011993:Pleckstrin homology-type	4	2.7972	0.372519	1443969_AT, 1450932_S_AT, 1424523_AT, 1453853_A_AT	135	289	17763	1.82115	1	0.999982	99.8299
Annotation Cluster 35	Enrichment Score: 0.4891365845251539
Category	Term	Count	%	PValue	Genes	List Total	Pop Hits	Pop Total	Fold Enrichment	Bonferroni	Benjamini	FDR
GOTERM_BP_FAT	GO:0008104~protein localization	10	6.99301	0.112104	1415710_AT, 1417474_AT, 1455644_AT, 1418890_A_AT, 1420091_S_AT, 1415733_A_AT, 1422629_S_AT, 1436783_X_AT, 1451379_AT, 1448761_A_AT	103	753	13588	1.75196	1	0.913557	84.3539
GOTERM_BP_FAT	GO:0034613~cellular protein localization	5	3.4965	0.187176	1415710_AT, 1420091_S_AT, 1415733_A_AT, 1436783_X_AT, 1448761_A_AT	103	299	13588	2.20606	1	0.939335	96.0566
GOTERM_BP_FAT	GO:0070727~cellular macromolecule localization	5	3.4965	0.190204	1415710_AT, 1420091_S_AT, 1415733_A_AT, 1436783_X_AT, 1448761_A_AT	103	301	13588	2.1914	1	0.937348	96.2797
GOTERM_BP_FAT	GO:0015031~protein transport	7	4.8951	0.363548	1417474_AT, 1455644_AT, 1418890_A_AT, 1415733_A_AT, 1436783_X_AT, 1451379_AT, 1448761_A_AT	103	651	13588	1.41852	1	0.985938	99.9132
GOTERM_BP_FAT	GO:0045184~establishment of protein localization	7	4.8951	0.370313	1417474_AT, 1455644_AT, 1418890_A_AT, 1415733_A_AT, 1436783_X_AT, 1451379_AT, 1448761_A_AT	103	656	13588	1.40771	1	0.986702	99.9265
SP_PIR_KEYWORDS	protein transport	5	3.4965	0.439194	1455644_AT, 1418890_A_AT, 1415733_A_AT, 1451379_AT, 1448761_A_AT	132	461	17854	1.467	1	0.95473	99.9281
GOTERM_BP_FAT	GO:0006886~intracellular protein transport	3	2.0979	0.617	1415733_A_AT, 1436783_X_AT, 1448761_A_AT	103	276	13588	1.43394	1	0.99848	100
GOTERM_BP_FAT	GO:0046907~intracellular transport	3	2.0979	0.838966	1415733_A_AT, 1436783_X_AT, 1448761_A_AT	103	431	13588	0.918253	1	0.999953	100
Annotation Cluster 36	Enrichment Score: 0.48311654003661847
Category	Term	Count	%	PValue	Genes	List Total	Pop Hits	Pop Total	Fold Enrichment	Bonferroni	Benjamini	FDR
GOTERM_CC_FAT	GO:0012505~endomembrane system	7	4.8951	0.242232	1423152_AT, 1422533_AT, 1450932_S_AT, 1421662_A_AT, 1426924_AT, 1416138_AT, 1448761_A_AT	99	535	12504	1.65256	1	0.826876	96.8731
GOTERM_CC_FAT	GO:0044432~endoplasmic reticulum part	4	2.7972	0.271474	1423152_AT, 1422533_AT, 1421662_A_AT, 1418206_AT	99	231	12504	2.18707	1	0.838922	98.0875
GOTERM_CC_FAT	GO:0005789~endoplasmic reticulum membrane	3	2.0979	0.334902	1423152_AT, 1422533_AT, 1421662_A_AT	99	152	12504	2.49282	1	0.884715	99.3871
GOTERM_CC_FAT	GO:0042175~nuclear envelope-endoplasmic reticulum network	3	2.0979	0.35772	1423152_AT, 1422533_AT, 1421662_A_AT	99	160	12504	2.36818	1	0.898079	99.6037
GOTERM_CC_FAT	GO:0005783~endoplasmic reticulum	8	5.59441	0.487524	1423152_AT, 1422533_AT, 1450010_AT, 1430692_A_AT, 1421662_A_AT, 1418206_AT, 1455002_AT, 1428935_AT	99	838	12504	1.20576	1	0.952505	99.9764
Annotation Cluster 37	Enrichment Score: 0.4797647930547286
Category	Term	Count	%	PValue	Genes	List Total	Pop Hits	Pop Total	Fold Enrichment	Bonferroni	Benjamini	FDR
GOTERM_CC_FAT	GO:0005912~adherens junction	3	2.0979	0.201789	1422629_S_AT, 1460173_AT, 1424198_AT	99	106	12504	3.57461	1	0.793546	94.0131
GOTERM_CC_FAT	GO:0070161~anchoring junction	3	2.0979	0.250867	1422629_S_AT, 1460173_AT, 1424198_AT	99	123	12504	3.08056	1	0.82952	97.2903
GOTERM_CC_FAT	GO:0030054~cell junction	4	2.7972	0.718395	1451225_AT, 1422629_S_AT, 1460173_AT, 1424198_AT	99	470	12504	1.07492	1	0.989067	100
Annotation Cluster 38	Enrichment Score: 0.46090120153666736
Category	Term	Count	%	PValue	Genes	List Total	Pop Hits	Pop Total	Fold Enrichment	Bonferroni	Benjamini	FDR
GOTERM_BP_FAT	GO:0034660~ncRNA metabolic process	4	2.7972	0.193864	1431753_X_AT, 1419158_A_AT, 1452012_A_AT, 1448969_AT	103	202	13588	2.61232	1	0.933579	96.5335
GOTERM_BP_FAT	GO:0034470~ncRNA processing	3	2.0979	0.332954	1431753_X_AT, 1452012_A_AT, 1448969_AT	103	158	13588	2.50485	1	0.980639	99.8194
GOTERM_BP_FAT	GO:0006396~RNA processing	4	2.7972	0.641824	1431753_X_AT, 1452012_A_AT, 1448969_AT, 1460547_A_AT	103	437	13588	1.20753	1	0.998699	100
Annotation Cluster 39	Enrichment Score: 0.4434194814367839
Category	Term	Count	%	PValue	Genes	List Total	Pop Hits	Pop Total	Fold Enrichment	Bonferroni	Benjamini	FDR
GOTERM_BP_FAT	GO:0010033~response to organic substance	6	4.1958	0.329391	1423152_AT, 1416600_A_AT, 1451225_AT, 1443969_AT, 1418162_AT, 1416457_AT	103	505	13588	1.56739	1	0.980452	99.8038
GOTERM_BP_FAT	GO:0009725~response to hormone stimulus	3	2.0979	0.352103	1416600_A_AT, 1451225_AT, 1443969_AT	103	165	13588	2.39859	1	0.984065	99.8854
GOTERM_BP_FAT	GO:0009719~response to endogenous stimulus	3	2.0979	0.403051	1416600_A_AT, 1451225_AT, 1443969_AT	103	184	13588	2.15091	1	0.990226	99.9681
Annotation Cluster 40	Enrichment Score: 0.40207558894340856
Category	Term	Count	%	PValue	Genes	List Total	Pop Hits	Pop Total	Fold Enrichment	Bonferroni	Benjamini	FDR
GOTERM_MF_FAT	GO:0008201~heparin binding	3	2.0979	0.135515	1450010_AT, 1435981_AT, 1434479_AT	104	83	13288	4.61816	1	0.7529	84.735
GOTERM_MF_FAT	GO:0005539~glycosaminoglycan binding	3	2.0979	0.221176	1450010_AT, 1435981_AT, 1434479_AT	104	114	13288	3.36235	1	0.819871	96.0303
GOTERM_MF_FAT	GO:0001871~pattern binding	3	2.0979	0.261318	1450010_AT, 1435981_AT, 1434479_AT	104	128	13288	2.99459	1	0.859799	97.995
GOTERM_MF_FAT	GO:0030247~polysaccharide binding	3	2.0979	0.261318	1450010_AT, 1435981_AT, 1434479_AT	104	128	13288	2.99459	1	0.859799	97.995
GOTERM_MF_FAT	GO:0030246~carbohydrate binding	4	2.7972	0.447023	1450010_AT, 1435981_AT, 1434479_AT, 1428935_AT	104	317	13288	1.61223	1	0.95756	99.9522
GOTERM_CC_FAT	GO:0031012~extracellular matrix	3	2.0979	0.701283	1450010_AT, 1435981_AT, 1434479_AT	99	309	12504	1.22624	1	0.989477	100
GOTERM_CC_FAT	GO:0044421~extracellular region part	4	2.7972	0.946937	1427691_A_AT, 1450010_AT, 1435981_AT, 1434479_AT	99	774	12504	0.652729	1	0.999966	100
GOTERM_CC_FAT	GO:0005576~extracellular region	5	3.4965	0.999512	1427691_A_AT, 1450010_AT, 1435981_AT, 1434479_AT, 1419144_AT	99	1680	12504	0.375902	1	1	100
Annotation Cluster 41	Enrichment Score: 0.3936407782464161
Category	Term	Count	%	PValue	Genes	List Total	Pop Hits	Pop Total	Fold Enrichment	Bonferroni	Benjamini	FDR
GOTERM_BP_FAT	GO:0016044~membrane organization	4	2.7972	0.334764	1415710_AT, 1416681_AT, 1417752_AT, 1424523_AT	103	272	13588	1.94003	1	0.980331	99.8269
GOTERM_BP_FAT	GO:0010324~membrane invagination	3	2.0979	0.413547	1416681_AT, 1417752_AT, 1424523_AT	103	188	13588	2.10514	1	0.989996	99.9758
GOTERM_BP_FAT	GO:0006897~endocytosis	3	2.0979	0.413547	1416681_AT, 1417752_AT, 1424523_AT	103	188	13588	2.10514	1	0.989996	99.9758
GOTERM_BP_FAT	GO:0016192~vesicle-mediated transport	5	3.4965	0.46521	1416681_AT, 1418890_A_AT, 1417752_AT, 1424523_AT, 1448761_A_AT	103	466	13588	1.41548	1	0.993673	99.9943
Annotation Cluster 42	Enrichment Score: 0.3680648547091711
Category	Term	Count	%	PValue	Genes	List Total	Pop Hits	Pop Total	Fold Enrichment	Bonferroni	Benjamini	FDR
SP_PIR_KEYWORDS	heme	3	2.0979	0.279754	1420872_AT, 1422533_AT, 1417766_AT	132	142	17854	2.85755	1	0.877053	98.3533
GOTERM_MF_FAT	GO:0020037~heme binding	3	2.0979	0.307274	1420872_AT, 1422533_AT, 1417766_AT	104	144	13288	2.66186	1	0.889499	99.1249
GOTERM_MF_FAT	GO:0046906~tetrapyrrole binding	3	2.0979	0.327245	1420872_AT, 1422533_AT, 1417766_AT	104	151	13288	2.53846	1	0.90175	99.4001
SP_PIR_KEYWORDS	iron	3	2.0979	0.685545	1420872_AT, 1422533_AT, 1417766_AT	132	321	17854	1.26409	1	0.993124	99.9999
GOTERM_MF_FAT	GO:0005506~iron ion binding	3	2.0979	0.74897	1420872_AT, 1422533_AT, 1417766_AT	104	343	13288	1.11752	1	0.998304	100
Annotation Cluster 43	Enrichment Score: 0.3526702070764514
Category	Term	Count	%	PValue	Genes	List Total	Pop Hits	Pop Total	Fold Enrichment	Bonferroni	Benjamini	FDR
GOTERM_BP_FAT	GO:0051174~regulation of phosphorus metabolic process	4	2.7972	0.394202	1416600_A_AT, 1451225_AT, 1418162_AT, 1423067_AT	103	301	13588	1.75312	1	0.989337	99.9598
GOTERM_BP_FAT	GO:0019220~regulation of phosphate metabolic process	4	2.7972	0.394202	1416600_A_AT, 1451225_AT, 1418162_AT, 1423067_AT	103	301	13588	1.75312	1	0.989337	99.9598
GOTERM_BP_FAT	GO:0045859~regulation of protein kinase activity	3	2.0979	0.40831	1451225_AT, 1418162_AT, 1423067_AT	103	186	13588	2.12778	1	0.990545	99.9722
GOTERM_BP_FAT	GO:0043549~regulation of kinase activity	3	2.0979	0.423953	1451225_AT, 1418162_AT, 1423067_AT	103	192	13588	2.06129	1	0.991034	99.9817
GOTERM_BP_FAT	GO:0051338~regulation of transferase activity	3	2.0979	0.441935	1451225_AT, 1418162_AT, 1423067_AT	103	199	13588	1.98878	1	0.992502	99.9888
GOTERM_BP_FAT	GO:0042325~regulation of phosphorylation	3	2.0979	0.643986	1451225_AT, 1418162_AT, 1423067_AT	103	290	13588	1.36471	1	0.998688	100
Annotation Cluster 44	Enrichment Score: 0.31635163471529637
Category	Term	Count	%	PValue	Genes	List Total	Pop Hits	Pop Total	Fold Enrichment	Bonferroni	Benjamini	FDR
GOTERM_BP_FAT	GO:0006793~phosphorus metabolic process	9	6.29371	0.324529	1422708_AT, 1451225_AT, 1455105_AT, 1416770_AT, 1420091_S_AT, 1426160_A_AT, 1455002_AT, 1417864_AT, 1423111_AT	103	866	13588	1.37102	1	0.980738	99.7804
GOTERM_BP_FAT	GO:0006796~phosphate metabolic process	9	6.29371	0.324529	1422708_AT, 1451225_AT, 1455105_AT, 1416770_AT, 1420091_S_AT, 1426160_A_AT, 1455002_AT, 1417864_AT, 1423111_AT	103	866	13588	1.37102	1	0.980738	99.7804
GOTERM_BP_FAT	GO:0016310~phosphorylation	7	4.8951	0.454136	1422708_AT, 1451225_AT, 1416770_AT, 1420091_S_AT, 1426160_A_AT, 1417864_AT, 1423111_AT	103	718	13588	1.28615	1	0.993168	99.9921
GOTERM_BP_FAT	GO:0006468~protein amino acid phosphorylation	5	3.4965	0.714021	1422708_AT, 1451225_AT, 1416770_AT, 1420091_S_AT, 1426160_A_AT	103	640	13588	1.03064	1	0.999453	100
SP_PIR_KEYWORDS	kinase	5	3.4965	0.767076	1422708_AT, 1449346_S_AT, 1416770_AT, 1426160_A_AT, 1417864_AT	132	707	17854	0.95656	1	0.996506	100
Annotation Cluster 45	Enrichment Score: 0.27786112364640975
Category	Term	Count	%	PValue	Genes	List Total	Pop Hits	Pop Total	Fold Enrichment	Bonferroni	Benjamini	FDR
GOTERM_BP_FAT	GO:0006357~regulation of transcription from RNA polymerase II promoter	9	6.29371	0.0914984	1427691_A_AT, 1423065_AT, 1427670_A_AT, 1416681_AT, 1418893_AT, 1416778_AT, 1420882_A_AT, 1460692_AT, 1434552_AT	103	616	13588	1.92744	1	0.892385	77.6208
GOTERM_CC_FAT	GO:0031981~nuclear lumen	11	7.69231	0.15303	1423065_AT, 1417742_A_AT, 1427670_A_AT, 1415963_AT, 1418893_AT, 1420091_S_AT, 1418502_A_AT, 1452012_A_AT, 1421945_A_AT, 1420882_A_AT, 1460547_A_AT	99	883	12504	1.57342	1	0.714087	87.4429
GOTERM_CC_FAT	GO:0005654~nucleoplasm	7	4.8951	0.329029	1417742_A_AT, 1427670_A_AT, 1415963_AT, 1418893_AT, 1420091_S_AT, 1420882_A_AT, 1460547_A_AT	99	599	12504	1.476	1	0.886107	99.3159
GOTERM_MF_FAT	GO:0003682~chromatin binding	3	2.0979	0.338593	1423065_AT, 1418893_AT, 1420882_A_AT	104	155	13288	2.47295	1	0.900467	99.5184
GOTERM_CC_FAT	GO:0044451~nucleoplasm part	5	3.4965	0.575478	1417742_A_AT, 1427670_A_AT, 1418893_AT, 1420091_S_AT, 1420882_A_AT	99	513	12504	1.23102	1	0.969759	99.9978
GOTERM_BP_FAT	GO:0006355~regulation of transcription, DNA-dependent	11	7.69231	0.672472	1427691_A_AT, 1415976_A_AT, 1423065_AT, 1417742_A_AT, 1427670_A_AT, 1416681_AT, 1418893_AT, 1416778_AT, 1420882_A_AT, 1460692_AT, 1434552_AT	103	1465	13588	0.990543	1	0.999109	100
GOTERM_BP_FAT	GO:0051252~regulation of RNA metabolic process	11	7.69231	0.691815	1427691_A_AT, 1415976_A_AT, 1423065_AT, 1417742_A_AT, 1427670_A_AT, 1416681_AT, 1418893_AT, 1416778_AT, 1420882_A_AT, 1460692_AT, 1434552_AT	103	1488	13588	0.975232	1	0.999327	100
GOTERM_BP_FAT	GO:0045449~regulation of transcription	15	10.4895	0.804147	1415976_A_AT, 1423065_AT, 1427670_A_AT, 1416681_AT, 1423039_A_AT, 1416778_AT, 1418162_AT, 1427691_A_AT, 1421135_A_AT, 1417742_A_AT, 1418893_AT, 1460692_AT, 1420882_A_AT, 1434552_AT, 1439403_X_AT	103	2227	13588	0.888565	1	0.999871	100
SP_PIR_KEYWORDS	activator	3	2.0979	0.873917	1418893_AT, 1423039_A_AT, 1420882_A_AT	132	484	17854	0.838373	1	0.999339	100
GOTERM_MF_FAT	GO:0030528~transcription regulator activity	7	4.8951	0.915101	1452024_A_AT, 1417742_A_AT, 1427670_A_AT, 1416681_AT, 1418893_AT, 1420882_A_AT, 1434552_AT	104	1206	13288	0.741612	1	0.999969	100
SP_PIR_KEYWORDS	transcription regulation	8	5.59441	0.943231	1423065_AT, 1421135_A_AT, 1417742_A_AT, 1427670_A_AT, 1418893_AT, 1423039_A_AT, 1420882_A_AT, 1439403_X_AT	132	1546	17854	0.69991	1	0.999944	100
SP_PIR_KEYWORDS	Transcription	8	5.59441	0.9793	1423065_AT, 1421135_A_AT, 1417742_A_AT, 1427670_A_AT, 1418893_AT, 1423039_A_AT, 1420882_A_AT, 1439403_X_AT	132	1769	17854	0.611679	1	0.999998	100
GOTERM_BP_FAT	GO:0006350~transcription	8	5.59441	0.984467	1423065_AT, 1421135_A_AT, 1417742_A_AT, 1427670_A_AT, 1418893_AT, 1423039_A_AT, 1420882_A_AT, 1439403_X_AT	103	1772	13588	0.595586	1	1	100
Annotation Cluster 46	Enrichment Score: 0.26618862243324604
Category	Term	Count	%	PValue	Genes	List Total	Pop Hits	Pop Total	Fold Enrichment	Bonferroni	Benjamini	FDR
SP_PIR_KEYWORDS	zinc-finger	12	8.39161	0.269131	1418587_AT, 1423065_AT, 1426419_AT, 1426483_AT, 1449702_AT, 1427469_AT, 1434044_AT, 1422888_AT, 1426924_AT, 1420882_A_AT, 1439403_X_AT, 1416578_AT	132	1204	17854	1.34808	1	0.873718	98.0222
SP_PIR_KEYWORDS	zinc	17	11.8881	0.307634	1423065_AT, 1449702_AT, 1434044_AT, 1418587_AT, 1426483_AT, 1426419_AT, 1427469_AT, 1460173_AT, 1422888_AT, 1426924_AT, 1427011_A_AT, 1425810_A_AT, 1420882_A_AT, 1460692_AT, 1439403_X_AT, 1416127_A_AT, 1416578_AT	132	1886	17854	1.21918	1	0.889843	98.9952
SP_PIR_KEYWORDS	metal-binding	23	16.0839	0.319399	1420872_AT, 1421286_A_AT, 1423065_AT, 1449702_AT, 1434044_AT, 1417766_AT, 1428935_AT, 1418587_AT, 1422533_AT, 1426419_AT, 1426483_AT, 1416770_AT, 1427469_AT, 1460173_AT, 1422888_AT, 1426924_AT, 1425810_A_AT, 1427011_A_AT, 1420882_A_AT, 1460692_AT, 1439403_X_AT, 1416127_A_AT, 1416578_AT	132	2682	17854	1.15993	1	0.893624	99.1892
GOTERM_MF_FAT	GO:0008270~zinc ion binding	17	11.8881	0.576017	1423065_AT, 1449702_AT, 1434044_AT, 1418587_AT, 1426483_AT, 1426419_AT, 1420091_S_AT, 1427469_AT, 1460173_AT, 1422888_AT, 1426924_AT, 1425810_A_AT, 1420882_A_AT, 1460692_AT, 1439403_X_AT, 1416127_A_AT, 1416578_AT	104	2105	13288	1.03187	1	0.987495	99.9985
GOTERM_MF_FAT	GO:0046914~transition metal ion binding	20	13.986	0.65775	1420872_AT, 1423065_AT, 1449702_AT, 1434044_AT, 1417766_AT, 1418587_AT, 1422533_AT, 1426419_AT, 1426483_AT, 1420091_S_AT, 1427469_AT, 1460173_AT, 1422888_AT, 1426924_AT, 1425810_A_AT, 1420882_A_AT, 1460692_AT, 1439403_X_AT, 1416127_A_AT, 1416578_AT	104	2608	13288	0.979825	1	0.993563	99.9999
GOTERM_MF_FAT	GO:0043169~cation binding	26	18.1818	0.890545	1421286_A_AT, 1423065_AT, 1428935_AT, 1418587_AT, 1422533_AT, 1416770_AT, 1420091_S_AT, 1460173_AT, 1422888_AT, 1416138_AT, 1426924_AT, 1420882_A_AT, 1460692_AT, 1420872_AT, 1449702_AT, 1434044_AT, 1449043_AT, 1417766_AT, 1426419_AT, 1426483_AT, 1418453_A_AT, 1427469_AT, 1425810_A_AT, 1416578_AT, 1416127_A_AT, 1439403_X_AT	104	3885	13288	0.855084	1	0.999936	100
GOTERM_MF_FAT	GO:0043167~ion binding	26	18.1818	0.90497	1421286_A_AT, 1423065_AT, 1428935_AT, 1418587_AT, 1422533_AT, 1416770_AT, 1420091_S_AT, 1460173_AT, 1422888_AT, 1416138_AT, 1426924_AT, 1420882_A_AT, 1460692_AT, 1420872_AT, 1449702_AT, 1434044_AT, 1449043_AT, 1417766_AT, 1426419_AT, 1426483_AT, 1418453_A_AT, 1427469_AT, 1425810_A_AT, 1416578_AT, 1416127_A_AT, 1439403_X_AT	104	3934	13288	0.844433	1	0.999958	100
GOTERM_MF_FAT	GO:0046872~metal ion binding	25	17.4825	0.919122	1421286_A_AT, 1423065_AT, 1428935_AT, 1418587_AT, 1422533_AT, 1416770_AT, 1420091_S_AT, 1460173_AT, 1422888_AT, 1416138_AT, 1426924_AT, 1420882_A_AT, 1460692_AT, 1420872_AT, 1449702_AT, 1434044_AT, 1417766_AT, 1426419_AT, 1426483_AT, 1418453_A_AT, 1427469_AT, 1425810_A_AT, 1416578_AT, 1416127_A_AT, 1439403_X_AT	104	3850	13288	0.82967	1	0.99997	100
Annotation Cluster 47	Enrichment Score: 0.24526229094095608
Category	Term	Count	%	PValue	Genes	List Total	Pop Hits	Pop Total	Fold Enrichment	Bonferroni	Benjamini	FDR
GOTERM_CC_FAT	GO:0015630~microtubule cytoskeleton	6	4.1958	0.277569	1417474_AT, 1451989_A_AT, 1426244_AT, 1422629_S_AT, 1422765_AT, 1450978_AT, 1451990_AT, 1455002_AT	99	450	12504	1.68404	1	0.838095	98.2781
SP_PIR_KEYWORDS	microtubule	3	2.0979	0.483963	1451989_A_AT, 1426244_AT, 1422629_S_AT, 1422765_AT, 1451990_AT	132	221	17854	1.83608	1	0.965222	99.9746
GOTERM_CC_FAT	GO:0005874~microtubule	3	2.0979	0.564257	1451989_A_AT, 1426244_AT, 1422629_S_AT, 1422765_AT, 1451990_AT	99	240	12504	1.57879	1	0.973168	99.9969
GOTERM_CC_FAT	GO:0044430~cytoskeletal part	7	4.8951	0.570976	1451225_AT, 1417474_AT, 1451989_A_AT, 1426244_AT, 1422629_S_AT, 1422765_AT, 1460173_AT, 1451990_AT, 1455002_AT	99	774	12504	1.14228	1	0.972832	99.9974
SP_PIR_KEYWORDS	cytoskeleton	5	3.4965	0.623499	1451989_A_AT, 1426244_AT, 1422629_S_AT, 1422765_AT, 1460173_AT, 1451990_AT, 1455002_AT	132	583	17854	1.16001	1	0.986405	99.9995
GOTERM_BP_FAT	GO:0007049~cell cycle	4	2.7972	0.843272	1451989_A_AT, 1426244_AT, 1422765_AT, 1451990_AT, 1455002_AT, 1460692_AT	103	611	13588	0.863649	1	0.999957	100
SP_PIR_KEYWORDS	cell cycle	3	2.0979	0.843494	1451989_A_AT, 1426244_AT, 1422765_AT, 1451990_AT, 1455002_AT	132	447	17854	0.907769	1	0.99874	100
Annotation Cluster 48	Enrichment Score: 0.23203732971434038
Category	Term	Count	%	PValue	Genes	List Total	Pop Hits	Pop Total	Fold Enrichment	Bonferroni	Benjamini	FDR
GOTERM_BP_FAT	GO:0006357~regulation of transcription from RNA polymerase II promoter	9	6.29371	0.0914984	1427691_A_AT, 1423065_AT, 1427670_A_AT, 1416681_AT, 1418893_AT, 1416778_AT, 1420882_A_AT, 1460692_AT, 1434552_AT	103	616	13588	1.92744	1	0.892385	77.6208
GOTERM_BP_FAT	GO:0051173~positive regulation of nitrogen compound metabolic process	5	3.4965	0.560803	1416681_AT, 1418893_AT, 1416778_AT, 1418162_AT, 1420882_A_AT	103	526	13588	1.25401	1	0.998196	99.9997
GOTERM_BP_FAT	GO:0010557~positive regulation of macromolecule biosynthetic process	5	3.4965	0.566859	1416681_AT, 1418893_AT, 1416778_AT, 1418162_AT, 1420882_A_AT	103	530	13588	1.24455	1	0.998195	99.9998
GOTERM_BP_FAT	GO:0031328~positive regulation of cellular biosynthetic process	5	3.4965	0.599347	1416681_AT, 1418893_AT, 1416778_AT, 1418162_AT, 1420882_A_AT	103	552	13588	1.19495	1	0.998457	99.9999
GOTERM_BP_FAT	GO:0009891~positive regulation of biosynthetic process	5	3.4965	0.60653	1416681_AT, 1418893_AT, 1416778_AT, 1418162_AT, 1420882_A_AT	103	557	13588	1.18422	1	0.998571	100
GOTERM_BP_FAT	GO:0045893~positive regulation of transcription, DNA-dependent	4	2.7972	0.60839	1416681_AT, 1418893_AT, 1416778_AT, 1420882_A_AT	103	416	13588	1.26848	1	0.998546	100
GOTERM_BP_FAT	GO:0051254~positive regulation of RNA metabolic process	4	2.7972	0.613288	1416681_AT, 1418893_AT, 1416778_AT, 1420882_A_AT	103	419	13588	1.2594	1	0.998454	100
GOTERM_BP_FAT	GO:0006355~regulation of transcription, DNA-dependent	11	7.69231	0.672472	1427691_A_AT, 1415976_A_AT, 1423065_AT, 1417742_A_AT, 1427670_A_AT, 1416681_AT, 1418893_AT, 1416778_AT, 1420882_A_AT, 1460692_AT, 1434552_AT	103	1465	13588	0.990543	1	0.999109	100
GOTERM_BP_FAT	GO:0051252~regulation of RNA metabolic process	11	7.69231	0.691815	1427691_A_AT, 1415976_A_AT, 1423065_AT, 1417742_A_AT, 1427670_A_AT, 1416681_AT, 1418893_AT, 1416778_AT, 1420882_A_AT, 1460692_AT, 1434552_AT	103	1488	13588	0.975232	1	0.999327	100
GOTERM_BP_FAT	GO:0045941~positive regulation of transcription	4	2.7972	0.697178	1416681_AT, 1418893_AT, 1416778_AT, 1420882_A_AT	103	475	13588	1.11092	1	0.999333	100
GOTERM_BP_FAT	GO:0010604~positive regulation of macromolecule metabolic process	5	3.4965	0.705837	1416681_AT, 1418893_AT, 1416778_AT, 1418162_AT, 1420882_A_AT	103	633	13588	1.04204	1	0.999413	100
GOTERM_BP_FAT	GO:0010628~positive regulation of gene expression	4	2.7972	0.714589	1416681_AT, 1418893_AT, 1416778_AT, 1420882_A_AT	103	488	13588	1.08133	1	0.999432	100
GOTERM_BP_FAT	GO:0045935~positive regulation of nucleobase, nucleoside, nucleotide and nucleic acid metabolic process	4	2.7972	0.742304	1416681_AT, 1418893_AT, 1416778_AT, 1420882_A_AT	103	510	13588	1.03468	1	0.999639	100
GOTERM_BP_FAT	GO:0045944~positive regulation of transcription from RNA polymerase II promoter	3	2.0979	0.7543	1416681_AT, 1418893_AT, 1416778_AT	103	358	13588	1.10549	1	0.999696	100
GOTERM_MF_FAT	GO:0030528~transcription regulator activity	7	4.8951	0.915101	1452024_A_AT, 1417742_A_AT, 1427670_A_AT, 1416681_AT, 1418893_AT, 1420882_A_AT, 1434552_AT	104	1206	13288	0.741612	1	0.999969	100
Annotation Cluster 49	Enrichment Score: 0.19555085745949904
Category	Term	Count	%	PValue	Genes	List Total	Pop Hits	Pop Total	Fold Enrichment	Bonferroni	Benjamini	FDR
GOTERM_BP_FAT	GO:0007169~transmembrane receptor protein tyrosine kinase signaling pathway	3	2.0979	0.423953	1451225_AT, 1443969_AT, 1450978_AT	103	192	13588	2.06129	1	0.991034	99.9817
GOTERM_BP_FAT	GO:0007167~enzyme linked receptor protein signaling pathway	3	2.0979	0.611021	1451225_AT, 1443969_AT, 1450978_AT	103	273	13588	1.4497	1	0.998541	100
GOTERM_BP_FAT	GO:0007166~cell surface receptor linked signal transduction	7	4.8951	0.99994	1452024_A_AT, 1451225_AT, 1430692_A_AT, 1443969_AT, 1453853_A_AT, 1450978_AT, 1422907_AT	103	2495	13588	0.370123	1	1	100
Annotation Cluster 50	Enrichment Score: 0.14176728402492297
Category	Term	Count	%	PValue	Genes	List Total	Pop Hits	Pop Total	Fold Enrichment	Bonferroni	Benjamini	FDR
GOTERM_BP_FAT	GO:0030182~neuron differentiation	4	2.7972	0.57988	1452024_A_AT, 1451225_AT, 1450978_AT, 1422907_AT	103	399	13588	1.32253	1	0.998318	99.9999
GOTERM_BP_FAT	GO:0048666~neuron development	3	2.0979	0.647718	1451225_AT, 1450978_AT, 1422907_AT	103	292	13588	1.35537	1	0.998715	100
GOTERM_BP_FAT	GO:0007166~cell surface receptor linked signal transduction	7	4.8951	0.99994	1452024_A_AT, 1451225_AT, 1430692_A_AT, 1443969_AT, 1453853_A_AT, 1450978_AT, 1422907_AT	103	2495	13588	0.370123	1	1	100
Annotation Cluster 51	Enrichment Score: 0.13907009838530043
Category	Term	Count	%	PValue	Genes	List Total	Pop Hits	Pop Total	Fold Enrichment	Bonferroni	Benjamini	FDR
GOTERM_BP_FAT	GO:0016310~phosphorylation	7	4.8951	0.454136	1422708_AT, 1451225_AT, 1416770_AT, 1420091_S_AT, 1426160_A_AT, 1417864_AT, 1423111_AT	103	718	13588	1.28615	1	0.993168	99.9921
UP_SEQ_FEATURE	active site:Proton acceptor	7	4.8951	0.472457	1449346_S_AT, 1415918_A_AT, 1450010_AT, 1416770_AT, 1448717_AT, 1426160_A_AT, 1426913_AT	134	662	16021	1.26423	1	0.999999	99.9891
SP_PIR_KEYWORDS	kinase	5	3.4965	0.767076	1422708_AT, 1449346_S_AT, 1416770_AT, 1426160_A_AT, 1417864_AT	132	707	17854	0.95656	1	0.996506	100
SP_PIR_KEYWORDS	serine/threonine-protein kinase	3	2.0979	0.776323	1449346_S_AT, 1416770_AT, 1426160_A_AT	132	384	17854	1.0567	1	0.996282	100
UP_SEQ_FEATURE	binding site:ATP	4	2.7972	0.835115	1449346_S_AT, 1416770_AT, 1426160_A_AT, 1417864_AT	134	545	16021	0.877502	1	1	100
GOTERM_MF_FAT	GO:0004674~protein serine/threonine kinase activity	3	2.0979	0.842481	1449346_S_AT, 1416770_AT, 1426160_A_AT	104	421	13288	0.91047	1	0.999768	100
UP_SEQ_FEATURE	domain:Protein kinase	3	2.0979	0.909067	1449346_S_AT, 1416770_AT, 1426160_A_AT	134	476	16021	0.753528	1	1	100
GOTERM_MF_FAT	GO:0004672~protein kinase activity	3	2.0979	0.944294	1449346_S_AT, 1416770_AT, 1426160_A_AT	104	583	13288	0.657475	1	0.999992	100
Annotation Cluster 52	Enrichment Score: 0.13017166678208097
Category	Term	Count	%	PValue	Genes	List Total	Pop Hits	Pop Total	Fold Enrichment	Bonferroni	Benjamini	FDR
GOTERM_BP_FAT	GO:0000279~M phase	3	2.0979	0.630682	1451989_A_AT, 1426244_AT, 1422765_AT, 1451990_AT, 1460692_AT	103	283	13588	1.39847	1	0.99875	100
GOTERM_BP_FAT	GO:0022403~cell cycle phase	3	2.0979	0.709742	1451989_A_AT, 1426244_AT, 1422765_AT, 1451990_AT, 1460692_AT	103	328	13588	1.20661	1	0.999431	100
GOTERM_BP_FAT	GO:0022402~cell cycle process	3	2.0979	0.798794	1451989_A_AT, 1426244_AT, 1422765_AT, 1451990_AT, 1460692_AT	103	393	13588	1.00704	1	0.999865	100
GOTERM_BP_FAT	GO:0007049~cell cycle	4	2.7972	0.843272	1451989_A_AT, 1426244_AT, 1422765_AT, 1451990_AT, 1455002_AT, 1460692_AT	103	611	13588	0.863649	1	0.999957	100
Annotation Cluster 53	Enrichment Score: 0.09906273596912553
Category	Term	Count	%	PValue	Genes	List Total	Pop Hits	Pop Total	Fold Enrichment	Bonferroni	Benjamini	FDR
GOTERM_BP_FAT	GO:0042981~regulation of apoptosis	4	2.7972	0.790341	1418587_AT, 1422708_AT, 1435449_AT, 1424198_AT	103	553	13588	0.95423	1	0.999848	100
GOTERM_BP_FAT	GO:0043067~regulation of programmed cell death	4	2.7972	0.797425	1418587_AT, 1422708_AT, 1435449_AT, 1424198_AT	103	560	13588	0.942302	1	0.999868	100
GOTERM_BP_FAT	GO:0010941~regulation of cell death	4	2.7972	0.8004	1418587_AT, 1422708_AT, 1435449_AT, 1424198_AT	103	563	13588	0.937281	1	0.999864	100
Annotation Cluster 54	Enrichment Score: 0.07135457951812263
Category	Term	Count	%	PValue	Genes	List Total	Pop Hits	Pop Total	Fold Enrichment	Bonferroni	Benjamini	FDR
SP_PIR_KEYWORDS	Apoptosis	3	2.0979	0.711094	1418587_AT, 1424523_AT, 1435449_AT	132	337	17854	1.20407	1	0.994035	100
GOTERM_BP_FAT	GO:0006915~apoptosis	3	2.0979	0.868664	1418587_AT, 1424523_AT, 1435449_AT	103	465	13588	0.851112	1	0.99998	100
GOTERM_BP_FAT	GO:0012501~programmed cell death	3	2.0979	0.874888	1418587_AT, 1424523_AT, 1435449_AT	103	473	13588	0.836717	1	0.999984	100
GOTERM_BP_FAT	GO:0008219~cell death	3	2.0979	0.898448	1418587_AT, 1424523_AT, 1435449_AT	103	507	13588	0.780606	1	0.999994	100
GOTERM_BP_FAT	GO:0016265~death	3	2.0979	0.905738	1418587_AT, 1424523_AT, 1435449_AT	103	519	13588	0.762557	1	0.999995	100
Annotation Cluster 55	Enrichment Score: 0.011684685042071543
Category	Term	Count	%	PValue	Genes	List Total	Pop Hits	Pop Total	Fold Enrichment	Bonferroni	Benjamini	FDR
SP_PIR_KEYWORDS	membrane	39	27.2727	0.706514	1423152_AT, 1421286_A_AT, 1450932_S_AT, 1416778_AT, 1453853_A_AT, 1418162_AT, 1417245_AT, 1448761_A_AT, 1423111_AT, 1428935_AT, 1421410_A_AT, 1422533_AT, 1430692_A_AT, 1418890_A_AT, 1424523_AT, 1448332_AT, 1422888_AT, 1426924_AT, 1424586_AT, 1455002_AT, 1428068_AT, 1450010_AT, 1436297_A_AT, 1417766_AT, 1419144_AT, 1435449_AT, 1426160_A_AT, 1415710_AT, 1427691_A_AT, 1455644_AT, 1417716_AT, 1424597…	132	5507	17854	0.95788	1	0.994284	100
SP_PIR_KEYWORDS	disulfide bond	9	6.29371	0.998499	1427691_A_AT, 1430692_A_AT, 1418453_A_AT, 1449043_AT, 1418162_AT, 1419144_AT, 1435275_AT, 1455002_AT, 1428935_AT	132	2469	17854	0.493041	1	1	100
UP_SEQ_FEATURE	disulfide bond	9	6.29371	0.999567	1427691_A_AT, 1430692_A_AT, 1418453_A_AT, 1449043_AT, 1418162_AT, 1419144_AT, 1435275_AT, 1455002_AT, 1428935_AT	134	2379	16021	0.452307	1	1	100
UP_SEQ_FEATURE	transmembrane region	19	13.2867	0.999797	1423152_AT, 1421286_A_AT, 1450010_AT, 1436297_A_AT, 1418162_AT, 1417766_AT, 1419144_AT, 1417245_AT, 1428935_AT, 1415710_AT, 1427691_A_AT, 1422533_AT, 1430692_A_AT, 1452346_AT, 1418453_A_AT, 1415733_A_AT, 1422888_AT, 1425603_AT, 1428988_AT	134	4113	16021	0.552306	1	1	100
UP_SEQ_FEATURE	topological domain:Cytoplasmic	10	6.99301	0.999903	1423152_AT, 1427691_A_AT, 1421286_A_AT, 1430692_A_AT, 1452346_AT, 1418453_A_AT, 1418162_AT, 1419144_AT, 1428988_AT, 1428935_AT	134	2780	16021	0.430071	1	1	100
SP_PIR_KEYWORDS	signal	9	6.29371	0.999918	1427691_A_AT, 1430692_A_AT, 1434479_AT, 1449043_AT, 1418162_AT, 1419144_AT, 1418206_AT, 1417245_AT, 1428935_AT	132	2970	17854	0.409871	1	1	100
SP_PIR_KEYWORDS	transmembrane	20	13.986	0.999979	1423152_AT, 1421286_A_AT, 1450010_AT, 1428068_AT, 1436297_A_AT, 1418162_AT, 1417766_AT, 1419144_AT, 1417245_AT, 1428935_AT, 1415710_AT, 1427691_A_AT, 1422533_AT, 1430692_A_AT, 1452346_AT, 1418453_A_AT, 1415733_A_AT, 1422888_AT, 1425603_AT, 1428988_AT	132	5237	17854	0.516546	1	1	100
UP_SEQ_FEATURE	signal peptide	9	6.29371	0.999993	1427691_A_AT, 1430692_A_AT, 1434479_AT, 1449043_AT, 1418162_AT, 1419144_AT, 1418206_AT, 1417245_AT, 1428935_AT	134	2963	16021	0.363158	1	1	100
UP_SEQ_FEATURE	topological domain:Extracellular	5	3.4965	0.999994	1427691_A_AT, 1418453_A_AT, 1418162_AT, 1419144_AT, 1428988_AT	134	2174	16021	0.274976	1	1	100
SP_PIR_KEYWORDS	glycoprotein	9	6.29371	0.999999	1427691_A_AT, 1430692_A_AT, 1452346_AT, 1418453_A_AT, 1449043_AT, 1418162_AT, 1419144_AT, 1417245_AT, 1428988_AT	132	3600	17854	0.338144	1	1	100
UP_SEQ_FEATURE	glycosylation site:N-linked (GlcNAc...)	9	6.29371	1	1427691_A_AT, 1430692_A_AT, 1452346_AT, 1418453_A_AT, 1449043_AT, 1418162_AT, 1419144_AT, 1417245_AT, 1428988_AT	134	3444	16021	0.312438	1	1	100
GOTERM_CC_FAT	GO:0031224~intrinsic to membrane	22	15.3846	1	1423152_AT, 1421286_A_AT, 1450010_AT, 1428068_AT, 1436297_A_AT, 1417766_AT, 1418162_AT, 1419144_AT, 1426160_A_AT, 1417245_AT, 1428935_AT, 1415710_AT, 1427691_A_AT, 1422533_AT, 1430692_A_AT, 1452346_AT, 1418453_A_AT, 1415733_A_AT, 1422888_AT, 1451379_AT, 1425603_AT, 1428988_AT	99	5914	12504	0.469846	1	1	100
GOTERM_CC_FAT	GO:0016021~integral to membrane	20	13.986	1	1423152_AT, 1421286_A_AT, 1450010_AT, 1428068_AT, 1436297_A_AT, 1418162_AT, 1417766_AT, 1419144_AT, 1417245_AT, 1428935_AT, 1415710_AT, 1427691_A_AT, 1422533_AT, 1430692_A_AT, 1452346_AT, 1418453_A_AT, 1415733_A_AT, 1422888_AT, 1425603_AT, 1428988_AT	99	5709	12504	0.44247	1	1	100
